# Supplementary material for: Genome Wide Identification and Characterization of Apple bHLH Transcription Factors and Expression Analysis in Response to Drought and Salt Stress
Source: Front Plant Sci. 2017 Apr 11;8:480. doi: 10.3389/fpls.2017.00480 (PMC5387082; doi:10.3389/fpls.2017.00480)
Supplement: Supplementary Table S1 — qRT-PCR primers used in this study. [file Table1.XLSX]

## Sheet: Sheet1
Table S1 qRT-PCR primers used in this study
Num	Gene Name	Forward	Length(bp)	Tm(˚C)	Reverse	Length(bp)	Tm(˚C)	Product size(bp)
1	MdbHLH-2	TTCACCACCACCACTACTGC	20	59.6	TGGATGATCTTGTGGTGGAA	20	59.89	120
2	MdbHLH-4	GAAGAGAACAAGGCCAACCA	20	60.23	GGGACCTGAGGACATTGAGA	20	60.05	119
3	MdbHLH-13	TCCAGCTCCAAGTCAAGGTT	20	59.84	GGCACTGGCTTGGATACAGT	20	60.14	116
4	MdbHLH-15	TCTTGAAGCGGGTTGAGAAT	20	59.81	TTCGGTTCCCTGATCAACTC	20	60.05	119
5	MdbHLH-24	ACAGGCTTTAGGGATGACGA	20	59.69	TTTGGCAAGCTCAAGTGATG	20	59.99	119
6	MdbHLH-32	TCTCTTTGCCAACCACATCA	20	60.24	GCAGGTTCTGGAAGCAGTTC	20	60	119
7	MdbHLH-43	AACCCATGGTGGAGTTCATC	20	59.64	ACCTTGTTGCCTTGATGTCC	20	59.97	121
8	MdbHLH-48	CGCAAATGAACCAAATGATG	20	59.93	CCCTCTCTTTCTGGGTTTCC	20	60.04	119
9	MdbHLH-52	GCAGAAAGACAAAGGCGAGA	20	60.66	GCAACTGCATCAGAAAGCAA	20	60.14	110
10	MdbHLH-57	TCGGAGACGCCATATCCTAC	20	60.06	GAATCTTTGCTGGGCAAGTC	20	59.82	121
11	MdbHLH-64	CTGCAGCTTGATCTTCACCA	20	60.14	GAGCTTCCCAGCTATTGCAC	20	59.98	120
12	MdbHLH-68	CATGGCGGCTAATAACAACA	20	59.58	AGCAGGAGGAGGAAGAGTCC	20	59.95	119
13	MdbHLH-70	GAGTCAACGCAAGTCAACGA	20	60.03	GTGAGGGTTCGATTTGAGGA	20	60.05	119
14	MdbHLH-74	TGCGCTACTGATGGTACTGC	20	60.04	GGCTTGTGTCAGCGTATTCA	20	59.87	123
15	MdbHLH-77	CAACGGGAGTAATGCCTGAT	20	59.96	ATGCTGGAGGTTGATGGAAC	20	59.93	120
16	MdbHLH-116	CCATCATCTTCTGGCTTTCC	20	59.63	GGGGTTGGGTTTGAGGTACT	20	60.09	121
17	MdbHLH-119	ACAGGCTTTAGGGATGACGA	20	59.69	TTTGGCAAGCTCAAGTGATG	20	59.99	119
18	MdbHLH-122	CACCAATTGGCTCTTCGATT	20	60.07	ACACAACCCAATCTGGCACT	20	60.43	114
19	MdbHLH-134	CCACCACCACCTCAGAATTT	20	59.82	CTTGGCGTCCATGATTTCTT	20	60.07	121
20	MdbHLH-143	GGCTGTGACATTGGGTTTCT	20	59.97	AGCATTCACCTGGCTATTCG	20	60.24	120
21	MdbHLH-146	CCTCCCAGTTTGAAGACCAA	20	60.08	GTTGAGTGTGAACGGCTTGA	20	59.88	119
22	MdbHLH-147	GCTGCAACGTTTGATGAGAA	20	60	GTGGTGATCCACTGCTTTGA	20	59.68	120
23	MdbHLH-148	CCAGTTTGCAGACCAATTCA	20	59.69	GGGAACTCGGGTTCTTGATT	20	60.31	120
24	MdbHLH-151	GCCATCAGGCTTCTTGAAAA	20	60.33	GAGGCGAAACTCCAACTGTC	20	59.85	119
25	MdbHLH-152	TATCCGCTGGATGCATGATA	20	60.02	AGGGTCGGTAGTGAGCTTGA	20	59.87	117
26	MdbHLH-160	CCTCTGCTTCGGAAACTACG	20	60.01	GTGGAAGAAACCGATGAGGA	20	60.05	114
27	MdbHLH-168	GAGCTGAAACGCCAAACTTC	20	60	AAGCGAGGCCTTTATCACAA	20	59.85	120
28	MdbHLH-172	GGATTCATACGGAGGTGGTG	20	60.02	GGATCAATACTCGGGTTCCA	20	59.75	117
29	MdbHLH-176	AGGCGGATAGTAGCCGAGTT	20	60.25	CTCTCTTCTTTGCCGCTCTG	20	60.41	119
30	MdbHLH-177	GGAAATGAAGGACCCAGTGA	20	59.9	TCGGGTTCTCGGATAAGCTA	20	59.8	116
31	Md18s	GGGTTCGATTCCGGAGAGG			CCGTGTCAGGATTGGGTAAT
