# Supplementary material for: Genome Wide Identification and Characterization of Apple bHLH Transcription Factors and Expression Analysis in Response to Drought and Salt Stress
Source: Front Plant Sci. 2017 Apr 11;8:480. doi: 10.3389/fpls.2017.00480 (PMC5387082; doi:10.3389/fpls.2017.00480)
Supplement: Supplementary Table S2 — The expression level and standard deviation data for selected MdbHLH family genes. [file Table2.XLSX]

## Sheet: Sheet1-Drought
Table S2 The expression level and standard deviation data for selected MdbHLH family genes.
Drought-expression level	0h	1h	3h	6h	12h	24h		Drought-STDEV	0h	1h	3h	6h	12h	24h
MdbHLH-2	163.316	440.138	142.218	290.329	378.172	58.8787		MdbHLH-2	2.19247	9.89231	59.9469	54.0829	14.8499	12.7355
MdbHLH-4	6.22638	2.66518	1.0149	1.9527	4.50138	0.681		MdbHLH-4	1.97224	0.70731	0.220014	0.929337	0.197298	0.29391
MdbHLH-13	124.456	8.27962	7.74183	48.2715	13.0404	4.03306		MdbHLH-13	38.9395	1.62282	0.761454	35.209	3.77679	1.78936
MdbHLH-15	1.0123	1.88149	0.769629	2.08719	1.91292	0.233967		MdbHLH-15	0.196571	0.359997	0.375431	0.459364	0.0801981	0.0290364
MdbHLH-24	9.24641	12.9618	4.46397	7.8807	9.64201	5.12821		MdbHLH-24	0.962646	5.62353	1.61104	1.51525	1.70525	0.825307
MdbHLH-32	2.13884	2.14596	0.574492	1.102	1.36915	0.215725		MdbHLH-32	0.819856	0.422288	0.121308	0.33745	0.842625	0.028462
MdbHLH-43	1.98808	1.76332	0.482466	1.05745	1.31935	0.411368		MdbHLH-43	0.478109	0.670993	0.15745	0.246641	0.227591	0.0504838
MdbHLH-48	1.13715	0.800531	0.445006	0.822636	1.43109	0.312286		MdbHLH-48	0.129981	0.120374	0.0456533	0.29799	0.413163	0.023785
MdbHLH-52	5.01394	5.18756	4.28269	2.18374	1.82772	1.71178		MdbHLH-52	0.617385	0.378357	2.00051	0.425797	0.9059	0.37069
MdbHLH-57	2.37524	2.45967	0.830101	1.80941	4.04182	0.812203		MdbHLH-57	0.293963	0.378902	0.114191	0.504856	0.306783	0.308513
MdbHLH-64	2.13751	3.93261	3.31889	9.89528	6.37545	3.74862		MdbHLH-64	0.17531	0.983266	2.10206	4.45801	1.90778	0.850883
MdbHLH-68	23.1511	136.246	33.1406	59.0562	95.0847	15.7121		MdbHLH-68	0.763919	9.99694	10.4124	17.1092	24.483	5.26715
MdbHLH-70	1.65132	3.13252	0.576761	2.37613	1.19788	1.8718		MdbHLH-70	0.370221	1.45874	0.191943	0.758479	0.242077	0.425727
MdbHLH-74	1.02314	0.543548	0.325344	0.589669	0.75306	1.11856		MdbHLH-74	0.340274	0.211546	0.0976309	0.181946	0.36458	0.219241
MdbHLH-77	3.70377	0.610974	0.687061	1.60757	2.18718	2.92698		MdbHLH-77	1.16146	0.286662	0.233547	0.359138	0.687137	0.586241
MdbHLH-116	1.62449	1.68767	0.73694	2.57754	1.71925	3.08005		MdbHLH-116	0.238835	0.402897	0.162949	0.485444	0.370839	1.27876
MdbHLH-119	6.35709	2.49456	0.818587	3.29282	1.94911	5.76		MdbHLH-119	0.222805	0.0748883	0.0820801	0.793189	0.541933	0.929636
MdbHLH-122	5.32239	13.0923	4.10365	6.98799	8.84394	2.52618		MdbHLH-122	1.42571	5.30262	1.24672	0.772275	2.00795	0.757869
MdbHLH-134	53.1615	119.327	37.4561	78.3668	67.0756	17.9289		MdbHLH-134	2.87701	2.16169	12.5636	6.72622	9.605	3.48042
MdbHLH-143	2.11976	3.59337	0.968692	2.55041	2.92211	0.700161		MdbHLH-143	0.531479	0.761334	0.275855	0.247455	0.808964	0.249239
MdbHLH-146	6.73887	19.7987	5.59064	9.53012	14.0958	1.91		MdbHLH-146	1.30556	5.31979	1.21217	1.56333	1.92352	0.411936
MdbHLH-147	0.796001	0.598022	0.250378	0.529962	0.968188	0.278228		MdbHLH-147	0.172998	0.0667696	0.112228	0.0956641	0.137211	0.0603659
MdbHLH-148	0.78722	0.950831	0.285059	0.572429	0.605896	0.132956		MdbHLH-148	0.079128	0.347634	0.115549	0.388234	0.155325	0.0340772
MdbHLH-151	0.545385	0.379659	0.341226	0.903908	1.23544	0.164532		MdbHLH-151	0.0285094	0.0987796	0.146835	0.102192	0.339181	0.0583666
MdbHLH-152	1.77597	4.93857	1.61245	4.01456	5.12185	0.865277		MdbHLH-152	0.148442	0.908432	0.234197	0.636299	0.424482	0.217529
MdbHLH-160	11.3842	14.0438	4.42364	8.79635	12.7314	2.92972		MdbHLH-160	5.81146	4.31171	0.950206	2.79793	1.10205	0.602513
MdbHLH-168	0.915751	0.597843	0.381814	0.820626	0.750003	0.718391		MdbHLH-168	0.217032	0.0697241	0.109293	0.133206	0.268316	0.278241
MdbHLH-172	72.3351	164.877	59.5139	108.01	180.642	28.8205		MdbHLH-172	10.3769	20.0356	6.09489	15.9184	8.30665	6.43619
MdbHLH-176	6.57873	15.6352	4.5399	11.1897	12.2574	3.7158		MdbHLH-176	0.648917	3.55499	0.465303	1.17053	2.15217	0.710215
MdbHLH-177	1.76543	1.32499	0.421295	0.764638	2.13767	0.915234		MdbHLH-177	0.316872	0.265066	0.127243	0.0662292	0.402825	0.284502

## Sheet: Sheet2-Salt
Salt-expression level	0h	1h	6h	12h	24h		Salt-STDEV	0h	1h	6h	12h	24h
MdbHLH-2	125.515	101.135	67.0352	82.47	45.6075		MdbHLH-2	1.685	29.7148	19.4196	2.29687	17.266
MdbHLH-4	4.78522	1.80596	1.00875	0.529412	0.491319		MdbHLH-4	1.51575	0.617882	0.157732	0.127462	0.12092
MdbHLH-13	7.31037	4.94471	3.09033	5.37933	16.2061		MdbHLH-13	0.951298	1.15946	0.565553	1.24259	2.20548
MdbHLH-15	0.777992	0.789254	0.593171	0.651609	0.393994		MdbHLH-15	0.151072	0.0950903	0.183656	0.0161661	0.0681922
MdbHLH-24	7.10623	7.00743	3.23701	1.7909	3.81285		MdbHLH-24	0.739831	2.16277	0.954129	0.307579	0.585867
MdbHLH-32	1.02436	0.443806	0.313426	0.327272	0.125867		MdbHLH-32	0.303241	0.0812271	0.104519	0.0122288	0.00883181
MdbHLH-43	1.52792	1.56997	0.467486	0.401336	0.540038		MdbHLH-43	0.367445	0.45371	0.0958413	0.0566186	0.0229594
MdbHLH-48	0.873947	0.655791	0.317819	0.272868	0.226399		MdbHLH-48	0.0998956	0.187225	0.132338	0.0598359	0.0711325
MdbHLH-52	3.85341	5.79713	3.85794	2.7622	4.12223		MdbHLH-52	0.474484	1.58766	0.142255	0.907593	0.753264
MdbHLH-57	1.82547	5.20285	0.85219	1.86688	1.20365		MdbHLH-57	0.225922	1.3867	0.15952	0.0440889	0.219921
MdbHLH-64	1.64276	2.07639	1.00813	0.70342	0.339548		MdbHLH-64	0.134732	0.897086	0.277204	0.173584	0.154066
MdbHLH-68	17.7925	26.0016	14.7307	23.4046	12.1671		MdbHLH-68	0.587101	12.5183	3.49062	4.00187	3.43086
MdbHLH-70	1.58299	2.00402	1.57534	0.618193	1.86647		MdbHLH-70	0.261152	0.525595	0.293712	0.0902366	0.371672
MdbHLH-74	0.786322	1.05125	0.551223	0.311217	0.417733		MdbHLH-74	0.261514	0.156654	0.0996225	0.0201099	0.0160626
MdbHLH-77	2.84649	1.43342	1.118	0.176013	0.311812		MdbHLH-77	0.892627	0.364938	0.257614	0.0063566	0.106049
MdbHLH-116	1.24848	2.22372	0.533559	0.53503	1.60263		MdbHLH-116	0.183554	1.20432	0.0561464	0.0455783	0.679962
MdbHLH-119	4.88567	3.44399	3.29924	0.456219	3.04919		MdbHLH-119	0.171234	0.433775	0.126285	0.0365117	0.497411
MdbHLH-122	4.09047	3.15431	1.75575	2.8063	1.58894		MdbHLH-122	1.09571	0.76071	0.174269	0.513317	0.181612
MdbHLH-134	40.8567	29.1484	17.109	21.5796	13.0919		MdbHLH-134	2.2111	9.65616	4.90994	1.70758	3.83263
MdbHLH-143	1.62912	1.16797	0.787097	0.673507	0.466039		MdbHLH-143	0.408462	0.283059	0.229203	0.140539	0.0777453
MdbHLH-146	5.17908	3.36041	2.29941	3.76757	2.75363		MdbHLH-146	1.00337	1.37755	0.346675	0.327974	0.857666
MdbHLH-147	0.611758	0.250824	0.253328	0.232013	0.155896		MdbHLH-147	0.132956	0.0710008	0.0501208	0.0637482	0.016962
MdbHLH-148	0.605009	0.268792	0.169862	0.268628	0.107009		MdbHLH-148	0.0608129	0.0421984	0.0162289	0.030481	0.0286792
MdbHLH-151	0.41915	0.466707	0.0963018	0.487802	0.389262		MdbHLH-151	0.0219106	0.128517	0.0238525	0.142066	0.0567298
MdbHLH-152	1.3649	0.861165	0.763561	0.864575	0.688465		MdbHLH-152	0.114083	0.0917737	0.200473	0.185616	0.211523
MdbHLH-160	10.1682	6.28857	2.32136	2.22712	1.44442		MdbHLH-160	2.62014	3.0325	0.578501	0.66284	0.519816
MdbHLH-168	0.883285	0.530449	0.287807	0.18658	0.294149		MdbHLH-168	0.188312	0.130296	0.064753	0.032285	0.0813756
MdbHLH-172	55.5923	39.2409	29.2047	32.8565	22.4212		MdbHLH-172	7.97503	11.6666	5.92897	6.18287	6.92633
MdbHLH-176	5.05601	4.603	2.66437	4.79553	2.42713		MdbHLH-176	0.498718	0.71651	0.770249	1.53555	0.0694049
MdbHLH-177	1.3568	1.35589	0.727047	0.676357	0.480728		MdbHLH-177	0.243529	0.0416503	0.0599085	0.204731	0.0910396
