# Supplementary material for: Genome Wide Identification and Characterization of Apple bHLH Transcription Factors and Expression Analysis in Response to Drought and Salt Stress
Source: Front Plant Sci. 2017 Apr 11;8:480. doi: 10.3389/fpls.2017.00480 (PMC5387082; doi:10.3389/fpls.2017.00480)
Supplement: Supplementary Table S3 — Chromosomal location and functional annotation of 188 apple bHLH genes. [file Table3.XLSX]

## Sheet: genome location_annoation
Table S3 Chromosomal location and functional annotation of 188 apple bHLH genes.
Chromosome	Gene Name	Gene ID	Group	Genomic Location		Length(aa)	Mass Weight(Da)	pI	Charge at PH 7.0	Ontology_term( GDR1.0)
chr1(10)	MdbHLH1	MDP0000711774	I	3878676	3879596	306	34049.6	6.52	-6.26	GO:0030528,"GO:0003677","GO:0005622","GO:0005634","GO:0045449"
	MdbHLH2	MDP0000312274	B	7341805	7343298	356	39551.6	4.80	-15.52	GO:0030528,"GO:0003677","GO:0005634","GO:0045449"
	MdbHLH3	MDP0000406270	A	11268083	11269924	613	67850.4	6.04	-7.23	GO:0030528,"GO:0003677","GO:0005634","GO:0045449"
	MdbHLH4	MDP0000321049	E	12265466	12267873	449	50884.5	5.78	-13.93	GO:0030528,"GO:0003677","GO:0005634","GO:0045449"
	MdbHLH5	MDP0000128058	L	17007459	17010895	363	41140.6	8.82	+8.08	GO:0030528,"GO:0003677","GO:0005634","GO:0045449"
	MdbHLH6	MDP0000246258	F	24754834	24755865	249	28350.3	8.90	+8.45	GO:0003677,"GO:0030528","GO:0005634","GO:0045449","GO:0006350"
	MdbHLH7	MDP0000296814	F	24809100	24814196	385	43205.1	8.22	+4.6	GO:0003677,"GO:0030528","GO:0005634","GO:0045449","GO:0006350"
	MdbHLH8	MDP0000866611	F	24819798	24820752	215	23427.8	9.63	+10.8	GO:0030528,"GO:0003677","GO:0005634","GO:0045449","GO:0006350"
	MdbHLH9	MDP0000213892	G	25720496	25721932	240	26975.50	7.82	+1.98	GO:0030528,"GO:0003677","GO:0005634","GO:0045449"
	MdbHLH10	MDP0000191607	E	27700015	27702267	399	43096.5	5.33	-8.04	GO:0030528,"GO:0003677","GO:0005634","GO:0045449"
chr2(13)	MdbHLH11	MDP0000318216	C	481873	491319	567	62935.6	9.54	+27.30	GO:0030528,"GO:0003677","GO:0016597","GO:0005634","GO:0045449"
	MdbHLH12	MDP0000502440	C	553356	557301	403	44639.6	8.31	+5.24	GO:0030528,"GO:0003677","GO:0016597","GO:0005634","GO:0045449"
	MdbHLH13	MDP0000606021	Q	1609957	1622689	926	97917.20	6.87	-1.35	GO:0008886,"GO:0005737","GO:0055114","GO:0005634","GO:0008152","GO:0016491","GO:0030528","GO:0045449"
	MdbHLH14	MDP0000169102	O	4807218	4811140	363	39728.6	7.76	+2.58	GO:0030528,"GO:0003677","GO:0005634","GO:0045449"
	MdbHLH15	MDP0000119495	K	6234475	6237607	561	63017.6	7.17	+0.67	GO:0030528,"GO:0003677","GO:0005634","GO:0045449"
	MdbHLH16	MDP0000318229	B	6831541	6835839	244	27834.7	5.18	-6.64	GO:0030528,"GO:0003677","GO:0005634","GO:0045449"
	MdbHLH17	MDP0000494181	H	11275000	11276560	344	37924.3	7.72	+2.25	GO:0030528,"GO:0005634","GO:0045449"
	MdbHLH18	MDP0000420192	I	16373004	16373828	274	30582	9.41	+6.56	GO:0030528,"GO:0003677","GO:0005634","GO:0045449"
	MdbHLH19	MDP0000215587	I	16515783	16518930	371	40743.7	4.94	-17.27	GO:0030528,"GO:0003677","GO:0005634","GO:0045449"
	MdbHLH20	MDP0000183948	A	20564654	20566569	517	57994.90	6.48	-4.39	GO:0030528,"GO:0003677","GO:0005634","GO:0045449"
	MdbHLH21	MDP0000229725	A	27625872	27629466	583	64549.7	8.18	+5.87	GO:0030528,"GO:0003677","GO:0005634","GO:0045449"
	MdbHLH22	MDP0000305976	D	28185058	28187012	511	56767.2	5.39	-18.27	GO:0030528,"GO:0003677","GO:0005634","GO:0045449"
	MdbHLH23	MDP0000225299	Q	35933282	35935117	440	49410.2	6.45	-3.83	GO:0030528,"GO:0003677","GO:0005634","GO:0045449"
chr3(9)	MdbHLH24	MDP0000581816	Q	2104955	2110443	387	42151.4	6.21	-5.14	GO:0030528,"GO:0003677","GO:0005634","GO:0045449"
	MdbHLH25	MDP0000135282	A	8659465	8661555	503	56130.1	7.60	+2.95	GO:0030528,"GO:0003677","GO:0005634","GO:0045449","GO:0005524","GO:0016887"
	MdbHLH26	MDP0000281613	B	11929324	11930822	321	35156.2	4.53	-14.65	GO:0030528,"GO:0003677","GO:0005634","GO:0045449"
	MdbHLH27	MDP0000944210	E	21015976	21018316	315	35447	6.23	-2.41	GO:0030528,"GO:0003677","GO:0005634","GO:0045449"
	MdbHLH28	MDP0000753946	H	25163735	25166356	261	28827	8.50	+3.18	GO:0030528,"GO:0003677","GO:0005634","GO:0045449"
	MdbHLH29	MDP0000295440	O	25828816	25831965	454	49892.1	6.27	-4.31	GO:0030528,"GO:0003677","GO:0005634","GO:0045449"
	MdbHLH30	MDP0000155965	P	26027255	26029222	349	38773.2	5.17	-10.03	GO:0030528,"GO:0003677","GO:0005634","GO:0045449"
	MdbHLH31	MDP0000617077	D	31314446	31318323	606	67197.3	5.35	-21.64	GO:0030528,"GO:0005634","GO:0045449"
	MdbHLH32	MDP0000129787	J	31469632	31471768	391	43914.7	4.89	-17.45	GO:0030528,"GO:0005634","GO:0045449"
chr4(8)	MdbHLH33	MDP0000148221	O	1282439	1284225	186	20797.1	8.44	+3.63	GO:0030528,"GO:0003677","GO:0005634","GO:0045449"
	MdbHLH34	MDP0000628479	L	2513528	2517527	391	42802.8	9.35	+17.92	GO:0030528,"GO:0003677","GO:0005634","GO:0045449"
	MdbHLH35	MDP0000603546	A	14197949	14202248	603	66466.7	7.84	+4.5	GO:0030528,"GO:0003677","GO:0005634","GO:0045449"
	MdbHLH36	MDP0000436338	I	16225060	16228544	243	27716.7	8.04	+4.06	GO:0030528,"GO:0003677","GO:0005622","GO:0005634","GO:0045449"
	MdbHLH37	MDP0000205358	I	18339668	18342979	744	80647.30	6.80	-1.54	GO:0030528,"GO:0003677","GO:0005634","GO:0045449"
	MdbHLH38	MDP0000900024	A	18625181	18626671	496	55346.00	5.89	-9.68	GO:0030528,"GO:0003677","GO:0005634","GO:0045449"
	MdbHLH39	MDP0000267178	E	20201361	20202671	320	36074.7	4.85	-15.66	GO:0030528,"GO:0003677","GO:0005634","GO:0045449"
	MdbHLH40	MDP0000295593	M	21390343	21398464	963	105632	6.61	-5.02	GO:0005488
chr5(16)	MdbHLH41	MDP0000323291	H	2201063	2202815	239	26262.80	6.64	-0.59	GO:0030528,"GO:0003677","GO:0005634","GO:0045449"
	MdbHLH42	MDP0000285780	B	2290153	2291050	201	22624.9	4.77	-9.00	GO:0030528,"GO:0003677","GO:0005634","GO:0045449"
	MdbHLH43	MDP0000301999	O	2301242	2303500	480	51968.33	5.17	-11.60	GO:0030528,"GO:0003677","GO:0005634","GO:0045449"
	MdbHLH44	MDP0000256492	G	5156882	5159918	266	28798.66	8.48	+4.01	GO:0030528,"GO:0003677","GO:0005634","GO:0045449"
	MdbHLH45	MDP0000229007	E	6389081	6390686	325	36298.73	6.47	-3.08	GO:0030528,"GO:0003677","GO:0005634","GO:0045449"
	MdbHLH46	MDP0000153000	N	6407579	6409165	303	33737.12	6.25	-3.11	GO:0030528,"GO:0003677","GO:0005634","GO:0045449"
	MdbHLH47	MDP0000280921	O	10583902	10585536	340	38648.22	5.98	-6.45	GO:0030528,"GO:0003677","GO:0005622","GO:0005634","GO:0045449"
	MdbHLH48	MDP0000401086	A	14697174	14698682	502	55972.28	6.23	-4.60	GO:0030528,"GO:0003677","GO:0005634","GO:0045449"
	MdbHLH49	MDP0000243628	A	14722982	14728538	455	51347.43	8.85	+12.11	GO:0030528,"GO:0003677","GO:0005634","GO:0045449"
	MdbHLH50	MDP0000291499	I	16190669	16197286	602	65745.63	8.48	+5.03	GO:0030528,"GO:0003677","GO:0005634","GO:0045449"
	MdbHLH51	MDP0000837139	R	17680079	17683070	568	62129.21	7.48	+1.82	GO:0030528,"GO:0003677","GO:0005634","GO:0045449"
	MdbHLH52	MDP0000224302	A	21098941	21099731	180	19746.31	9.45	+6.37	GO:0030528,"GO:0003677","GO:0005634","GO:0045449"
	MdbHLH53	MDP0000275844	H	22225614	22229383	424	48454.42	8.86	+9.90	GO:0030528,"GO:0005634","GO:0045449"
	MdbHLH54	MDP0000174149	C	22477718	22479420	341	38032.48	7.71	+2.09	GO:0030528,"GO:0003677","GO:0016597","GO:0005634","GO:0045449"
	MdbHLH55	MDP0000946515	P	24626640	24629040	363	39666.65	4.68	-16.35	GO:0030528,"GO:0003677","GO:0005634","GO:0045449"
	MdbHLH56	MDP0000386580	A	29919678	29920289	203	23534.26	9.43	+10.11	GO:0030528,"GO:0003677","GO:0005634","GO:0045449"
chr6(19)	MdbHLH57	MDP0000029168	A	4133085	4135145	687	75219.84	5.89	-8.97	GO:0030528,"GO:0003677","GO:0005634","GO:0045449"
	MdbHLH58	MDP0000794913	E	4462404	4464080	321	35736.74	8.94	+9.11	GO:0030528,"GO:0003677","GO:0005634","GO:0045449","GO:0003676","GO:0008168","GO:0032259"
	MdbHLH59	MDP0000423329	Q	6746919	6751750	423	47059.89	8.99	+10.92	GO:0030528,"GO:0003677","GO:0005634","GO:0045449"
	MdbHLH60	MDP0000248312	G	6869339	6873746	355	39236.24	5.79	-7.45	GO:0030528,"GO:0003677","GO:0005634","GO:0045449"
	MdbHLH61	MDP0000491271	L	9815904	9816638	244	27333.17	9.78	+19.04	GO:0030528,"GO:0003677","GO:0005634","GO:0045449"
	MdbHLH62	MDP0000435722	P	12349642	12351036	283	31518.77	6.60	-1.70	GO:0030528,"GO:0003677","GO:0005634","GO:0045449"
	MdbHLH63	MDP0000704958	D	15156409	15157242	185	20976.81	7.88	+1.84	GO:0030528,"GO:0003677","GO:0005634","GO:0045449"
	MdbHLH64	MDP0000273365	D	15166824	15168778	512	57051.14	5.71	-16.36	GO:0030528,"GO:0003677","GO:0005634","GO:0045449"
	MdbHLH65	MDP0000275840	D	15169840	15175095	423	47297.75	7.33	+1.80	GO:0030528,"GO:0003677","GO:0005634","GO:0045449"
	MdbHLH66	MDP0000710285	A	15659005	15662450	622	69654.27	7.55	+3.18	GO:0030528,"GO:0003677","GO:0005634","GO:0045449"
	MdbHLH67	MDP0000160600	A	15778994	15780715	463	51913.42	6.62	-1.71	GO:0030528,"GO:0003677","GO:0005634","GO:0045449"
	MdbHLH68	MDP0000219146	B	16539123	16541440	544	59091.47	5.72	-6.91	GO:0030528,"GO:0003677","GO:0005634","GO:0045449"
	MdbHLH69	MDP0000225159	R	16614779	16616804	362	40015.57	6.24	-2.41	GO:0030528,"GO:0003677","GO:0005634","GO:0045449"
	MdbHLH70	MDP0000264827	R	20395934	20404435	434	47295.24	10.02	+25.85	GO:0030528,"GO:0003777","GO:0005634","GO:0045449","GO:0005875","GO:0007017"
	MdbHLH71	MDP0000215269	R	20411821	20414407	298	32202.09	6.87	-0.30	GO:0030528,"GO:0003677","GO:0005634","GO:0045449"
	MdbHLH72	MDP0000301871	K	20915237	20923249	589	66518.93	8.82	+13.29	GO:0030528,"GO:0003677","GO:0005634","GO:0045449"
	MdbHLH73	MDP0000288670	I	21547747	21554895	609	68343.31	9.93	+33.11	GO:0030528,"GO:0003677","GO:0005634","GO:0045449"
	MdbHLH74	MDP0000143208	I	22283453	22288113	533	58444.36	7.68	+3.07	GO:0030528,"GO:0003677","GO:0005634","GO:0045449"
	MdbHLH75	MDP0000879337	R	23043342	23044538	206	22798.84	8.74	+3.71	GO:0030528,"GO:0003677","GO:0005634","GO:0045449"
chr7(8)	MdbHLH76	MDP0000214472	Q	609432	611567	437	48686.79	7.61	+2.83	GO:0030528,"GO:0003677","GO:0005634","GO:0045449"
	MdbHLH77	MDP0000439540	I	10087113	10092308	449	48033.73	7.83	+2.31	GO:0030528,"GO:0003677","GO:0005634","GO:0045449"
	MdbHLH78	MDP0000226497	A	16750909	16752750	613	67658.52	6.19	-5.46	GO:0030528,"GO:0003677","GO:0005634","GO:0045449"
	MdbHLH79	MDP0000829998	E	19686282	19687933	387	43197.63	6.66	-2.05	GO:0030528,"GO:0003677","GO:0005634","GO:0045449"
	MdbHLH80	MDP0000652631	F	22972901	22976730	231	25430.43	9.65	+13.90	GO:0003677,"GO:0030528","GO:0005634","GO:0006355","GO:0006350","GO:0045449"
	MdbHLH81	MDP0000125939	F	22982695	22983706	249	28072.69	8.18	+4.15	GO:0003677,"GO:0030528","GO:0005634","GO:0045449","GO:0006350"
	MdbHLH82	MDP0000560255	F	23008767	23017352	559	62983.14	8.07	+5.90	GO:0004672,"GO:0005524","GO:0006468","GO:0004674","GO:0004713","GO:0005634","GO:0030528","GO:0045449"
	MdbHLH83	MDP0000131133	E	24831193	24833484	414	44486.02	5.84	-5.05	GO:0030528,"GO:0003677","GO:0005634","GO:0045449"
chr8(13)	MdbHLH84	MDP0000168695	O	1668199	1671543	452	49147.90	7.20	+1.39	GO:0030528,"GO:0003677","GO:0005634","GO:0045449"
	MdbHLH85	MDP0000200355	R	3042465	3046153	541	60448.83	9.30	+21.03	GO:0030528,"GO:0003677","GO:0005634","GO:0045449"
	MdbHLH86	MDP0000159571	C	7643174	7644888	346	38487.96	8.21	+4.25	GO:0030528,"GO:0003677","GO:0016597","GO:0005634","GO:0045449"
	MdbHLH87	MDP0000405748	B	8734437	8743807	636	72518.02	5.31	-27.82	GO:0030528,"GO:0003677","GO:0005634","GO:0045449"
	MdbHLH88	MDP0000421809	B	10764111	10766590	262	29115.25	8.48	+3.33	GO:0030528,"GO:0003677","GO:0005634","GO:0045449"
	MdbHLH89	MDP0000195072	B	10767396	10768900	310	34343.70	5.46	-7.91	GO:0030528,"GO:0003677","GO:0005634","GO:0045449"
	MdbHLH90	MDP0000318951	B	10847615	10849886	378	42331.24	8.41	+7.30	GO:0030528,"GO:0003677","GO:0005634","GO:0045449"
	MdbHLH91	MDP0000145825	P	12136145	12137711	360	40278.47	5.21	-12.52	GO:0030528,"GO:0003677","GO:0005634","GO:0045449","GO:0004707","GO:0005524","GO:0006468"
	MdbHLH92	MDP0000523812	I	13047208	13048339	230	25240.96	5.43	-6.92	GO:0030528,"GO:0003677","GO:0005634","GO:0045449"
	MdbHLH93	MDP0000713910	F	13054928	13056371	274	30297.41	6.33	-3.64	GO:0030528,"GO:0005634","GO:0045449"
	MdbHLH94	MDP0000123893	I	13184943	13185680	245	27724.43	9.19	+5.40	GO:0030528,"GO:0003677","GO:0005634","GO:0045449"
	MdbHLH95	MDP0000175282	B	25165215	25166712	361	40834.69	4.49	-20.76	GO:0030528,"GO:0003677","GO:0005634","GO:0045449"
	MdbHLH96	MDP0000274003	Q	26835159	26839390	331	36192.18	7.42	+1.70	GO:0030528,"GO:0003677","GO:0005634","GO:0045449"
chr9(10)	MdbHLH97	MDP0000281689	A	915551	918749	283	32608.76	8.79	+5.02	GO:0030528,"GO:0003677","GO:0005634","GO:0045449"
	MdbHLH98	MDP0000245538	L	4631520	4638232	396	44090.30	6.57	-2.24	GO:0030528,"GO:0003677","GO:0005634","GO:0045449"
	MdbHLH99	MDP0000603926	B	8629237	8630763	299	33475.63	4.95	-11.41	GO:0030528,"GO:0003677","GO:0005634","GO:0045449"
	MdbHLH100	MDP0000124672	C	8978359	8980018	366	40800.92	6.27	-3.71	GO:0030528,"GO:0003677","GO:0016597","GO:0005634","GO:0045449"
	MdbHLH101	MDP0000313643	R	10033711	10036472	446	48244.96	7.07	+0.24	GO:0030528,"GO:0003677","GO:0005634","GO:0045449"
	MdbHLH102	MDP0000646823	E	15744088	15745658	450	50267.50	4.91	-17.64	GO:0030528,"GO:0003677","GO:0005634","GO:0045449"
	MdbHLH103	MDP0000273574	Q	16610847	16615895	339	36303.19	8.68	+5.98	GO:0030528,"GO:0003677","GO:0005634","GO:0045449"
	MdbHLH104	MDP0000166245	I	18326650	18327999	449	49929.67	6.61	-3.20	GO:0030528,"GO:0003677","GO:0005622","GO:0005634","GO:0045449"
	MdbHLH105	MDP0000731330	P	29116294	29122482	383	42175.53	7.65	+2.36	GO:0030528,"GO:0003677","GO:0005634","GO:0045449"
	MdbHLH106	MDP0000138721	I	30293302	30295057	156	17315.55	9.85	+9.85	GO:0030528,"GO:0003677","GO:0005634","GO:0045449"
chr10(10)	MdbHLH107	MDP0000283606	B	7436644	7438267	193	22410.72	6.69	-1.00	GO:0030528,"GO:0003677","GO:0005634","GO:0045449"
	MdbHLH108	MDP0000131874	P	8918757	8920550	365	39781.75	4.82	-14.13	GO:0030528,"GO:0003677","GO:0005634","GO:0045449"
	MdbHLH109	MDP0000205113	R	15347736	15350523	587	64169.39	6.91	-0.55	GO:0030528,"GO:0003677","GO:0005634","GO:0045449"
	MdbHLH110	MDP0000289642	I	16985872	16992614	639	70739.53	8.31	+5.76	GO:0030528,"GO:0003677","GO:0005634","GO:0045449"
	MdbHLH111	MDP0000934866	K	18884537	18886994	577	62969.38	5.54	-15.87	GO:0030528,"GO:0005634","GO:0045449"
	MdbHLH112	MDP0000791364	I	24887541	24888610	308	34905.61	4.80	-8.91	GO:0030528,"GO:0003677","GO:0005622","GO:0005634","GO:0045449"
	MdbHLH113	MDP0000133262	B	25102619	25103818	204	23080.51	8.52	+3.01	GO:0030528,"GO:0003677","GO:0005634","GO:0045449"
	MdbHLH114	MDP0000287358	F	28389364	28396385	933	105781.51	7.67	+3.46	GO:0003743,"GO:0006413","GO:0005634","GO:0030528","GO:0045449"
	MdbHLH115	MDP0000525527	B	30223617	30224417	196	22065.33	5.27	-4.80	GO:0030528,"GO:0003677","GO:0005634","GO:0045449"
	MdbHLH116	MDP0000210155	O	30251731	30254003	481	52147.50	5.52	-10.24	GO:0030528,"GO:0003677","GO:0005634","GO:0045449"
chr11(10)	MdbHLH117	MDP0000256276	Q	1674001	1675209	285	31145.97	9.06	+9.06	GO:0030528,"GO:0003677","GO:0005634","GO:0045449"
	MdbHLH118	MDP0000876738	P	2398431	2400172	349	38465.60	4.75	-15.22	GO:0030528,"GO:0003677","GO:0005634","GO:0045449"
	MdbHLH119	MDP0000307685	Q	2759788	2762319	470	51674.24	6.34	-4.83	GO:0030528,"GO:0003677","GO:0005634","GO:0045449"
	MdbHLH120	MDP0000907218	A	9080188	9082133	481	53843.23	7.19	+0.97	GO:0030528,"GO:0003677","GO:0005634","GO:0045449"
	MdbHLH121	MDP0000140864	A	10181535	10183650	459	50422.69	7.09	+0.37	GO:0030528,"GO:0003677","GO:0005634","GO:0045449"
	MdbHLH122	MDP0000264803	H	25630582	25633098	249	27588.68	8.51	+3.95	GO:0030528,"GO:0003677","GO:0005634","GO:0045449"
	MdbHLH123	MDP0000296508	O	26031840	26034226	455	49949.20	6.20	-4.48	GO:0030528,"GO:0003677","GO:0005634","GO:0045449"
	MdbHLH124	MDP0000442310	A	29032700	29038535	603	67867.87	7.36	+2.15	GO:0030528,"GO:0003677","GO:0005634","GO:0045449"
	MdbHLH125	MDP0000821314	H	30194158	30195060	178	20150.58	4.63	-8.21	GO:0030528,"GO:0003677","GO:0005634","GO:0045449"
	MdbHLH126	MDP0000225680	D	32877432	32884492	776	86294.03	5.64	-18.66	GO:0030528,"GO:0005634","GO:0045449"
chr12(5)	MdbHLH127	MDP0000138102	G	10930018	10931426	240	27096.61	7.43	+1.15	GO:0030528,"GO:0003677","GO:0005634","GO:0045449"
	MdbHLH128	MDP0000262020	O	21792385	21797161	455	49293.17	7.64	+3.61	GO:0030528,"GO:0003677","GO:0005634","GO:0045449"
	MdbHLH129	MDP0000178778	I	24714696	24715271	191	21435.05	8.05	+2.85	GO:0030528,"GO:0003677","GO:0005622","GO:0005634","GO:0045449"
	MdbHLH130	MDP0000290263	I	27035201	27038407	708	75874.58	6.04	-9.48	GO:0030528,"GO:0003677","GO:0005634","GO:0045449","GO:0003824","GO:0008152"
	MdbHLH131	MDP0000672131	E	28921509	28922824	323	36491.26	5.15	-11.61	GO:0030528,"GO:0003677","GO:0005634","GO:0045449"
chr13(9)	MdbHLH132	MDP0000178636	O	653166	655796	538	59998.08	6.66	-3.05	GO:0030528,"GO:0003677","GO:0005634","GO:0045449"
	MdbHLH133	MDP0000259495	F	2352879	2356766	253	28506.18	7.85	+1.52	GO:0003677,"GO:0030528","GO:0005634","GO:0045449"
	MdbHLH134	MDP0000271420	G	2880705	2882642	357	39837.88	6.71	-2.20	GO:0030528,"GO:0003677","GO:0005634","GO:0045449"
	MdbHLH135	MDP0000149222	I	3553012	3555824	343	37618.28	5.82	-5.78	GO:0030528,"GO:0003677","GO:0005634","GO:0045449"
	MdbHLH136	MDP0000195579	R	5313827	5316089	292	31728.35	6.91	-0.24	GO:0030528,"GO:0003677","GO:0005634","GO:0045449"
	MdbHLH137	MDP0000523715	F	12597986	12598826	128	14665.95	9.60	+8.46	GO:0030528,"GO:0003677","GO:0005634","GO:0045449","GO:0006350"
	MdbHLH138	MDP0000318772	E	17898094	17901442	347	38226.06	10.04	+19.64	GO:0030528,"GO:0003677","GO:0005634","GO:0045449"
	MdbHLH139	MDP0000825749(MdbHLH104)	H	25589857	25591003	224	25051.16	5.56	-4.48	GO:0030528,"GO:0003677","GO:0005634","GO:0045449"
	MdbHLH140	MDP0000145937	I	28270493	28271839	448	49208.01	7.31	+1.49	GO:0030528,"GO:0003677","GO:0005622","GO:0005634","GO:0045449"
chr14(8)	MdbHLH141	MDP0000180376	Q	7619792	7624947	596	65960.78	8.84	+12.34	GO:0005525,"GO:0005886","GO:0007264","GO:0015031","GO:0003924","GO:0005515","GO:0005622","GO:0005634","GO:0006886","GO:0006913","GO:0007165","GO:0030528","GO:0045449"
	MdbHLH142	MDP0000216053	I	10906150	10908620	446	50662.89	5.81	-6.80	GO:0030528,"GO:0003677","GO:0005622","GO:0005634","GO:0045449"
	MdbHLH143	MDP0000662999(MdCIbHLH1)	B	20305114	20307467	541	58590.60	5.68	-7.72	GO:0030528,"GO:0003677","GO:0005634","GO:0045449"
	MdbHLH144	MDP0000410728	R	21162878	21168365	423	47456.15	9.15	+15.49	GO:0030528,"GO:0003677","GO:0005634","GO:0045449"
	MdbHLH145	MDP0000299846	R	25216848	25219388	284	30478.80	5.57	-5.24	GO:0030528,"GO:0003677","GO:0005634","GO:0045449"
	MdbHLH146	MDP0000319248	I	26344135	26351096	581	64847.68	9.97	+30.31	GO:0030528,"GO:0003677","GO:0005634","GO:0045449"
	MdbHLH147	MDP0000242865	I	26942736	26947073	533	57961.90	6.40	-4.76	GO:0030528,"GO:0003677","GO:0005634","GO:0045449"
	MdbHLH148	MDP0000779358	R	27734955	27736282	264	29565.05	5.23	-6.44	GO:0030528,"GO:0003677","GO:0005634","GO:0045449"
chr15(17)	MdbHLH149	MDP0000231650	R	1227812	1230333	432	46826.22	6.34	-4.20	GO:0030528,"GO:0003677","GO:0005634","GO:0045449"
	MdbHLH150	MDP0000198037	P	1668200	1669778	359	40253.54	5.22	-12.55	GO:0030528,"GO:0003677","GO:0005634","GO:0045449"
	MdbHLH151	MDP0000573178	P	1689222	1701370	384	42538.03	7.84	+2.03	GO:0016757,"GO:0003999","GO:0005737","GO:0009116","GO:0006168","GO:0005634","GO:0030528","GO:0045449"
	MdbHLH152	MDP0000617871	F	2272542	2279210	586	63704.62	5.57	-15.29	GO:0030528,"GO:0005634","GO:0045449"
	MdbHLH153	MDP0000484847	F	2297330	2298558	233	26000.53	6.17	-4.55	GO:0030528,"GO:0005634","GO:0045449"
	MdbHLH154	MDP0000249405	I	2402089	2402841	250	27869.65	8.99	+4.06	GO:0030528,"GO:0003677","GO:0005634","GO:0045449"
	MdbHLH155	MDP0000534784	Q	8299042	8302533	431	44712.51	6.32	-4.83	GO:0030528,"GO:0003677","GO:0005634","GO:0045449"
	MdbHLH156	MDP0000124019	R	12542037	12544395	539	58335.95	6.99	-0.02	GO:0030528,"GO:0003677","GO:0005634","GO:0045449"
	MdbHLH157	MDP0000220675	O	13075548	13079347	391	42226.01	7.16	+0.69	GO:0030528,"GO:0003677","GO:0005634","GO:0045449"
	MdbHLH158	MDP0000782908	K	14949161	14952323	597	67356.67	8.49	+7.71	GO:0030528,"GO:0003677","GO:0005634","GO:0045449"
	MdbHLH159	MDP0000275635	H	18128429	18133498	281	32029.27	6.54	-1.85	GO:0030528,"GO:0005634","GO:0045449"
	MdbHLH160	MDP0000147232	I	22124603	22128044	264	28477.72	7.35	+0.67	GO:0030528,"GO:0005634","GO:0045449"
	MdbHLH161	MDP0000159013	I	23995838	23999145	338	37366.92	5.54	-9.37	GO:0030528,"GO:0003677","GO:0005634","GO:0045449"
	MdbHLH162	MDP0000309179	D	37144212	37148163	740	83484.30	5.88	-14.93	GO:0030528,"GO:0005634","GO:0045449"
	MdbHLH163	MDP0000644807	B	39497642	39499213	364	41155.19	4.51	-20.63	GO:0030528,"GO:0003677","GO:0005634","GO:0045449"
	MdbHLH164	MDP0000794858	H	39979052	39979882	154	17525.69	4.77	-6.15	GO:0030528,"GO:0003677","GO:0005634","GO:0045449"
	MdbHLH165	MDP0000269890	Q	42110999	42114316	242	26376.30	6.25	-3.07	GO:0030528,"GO:0003677","GO:0005634","GO:0045449"
chr16(10)	MdbHLH166	MDP0000173477	M	872668	874207	276	31038.98	7.51	+1.51	GO:0030528,"GO:0003677","GO:0005634","GO:0045449"
	MdbHLH167	MDP0000725991	R	1084386	1086076	252	28344.94	7.03	+0.41	GO:0030528,"GO:0003677","GO:0005634","GO:0045449"
	MdbHLH168	MDP0000319726	G	1543934	1555640	859	97794.45	7.20	+2.23	GO:0005515,"GO:0008270","GO:0030528","GO:0005634","GO:0045449"
	MdbHLH169	MDP0000154272	R	1881558	1884164	558	59790.76	5.15	-12.81	GO:0030528,"GO:0003677","GO:0005634","GO:0045449"
	MdbHLH170	MDP0000261293	I	1967365	1970040	305	33701.86	5.66	-5.92	GO:0030528,"GO:0003677","GO:0005634","GO:0045449"
	MdbHLH171	MDP0000282600	R	3680746	3682999	298	32335.14	8.16	+2.66	GO:0030528,"GO:0003677","GO:0005634","GO:0045449"
	MdbHLH172	MDP0000790939	B	4416983	4419308	471	51937.28	7.89	+4.57	GO:0030528,"GO:0003677","GO:0005634","GO:0045449"
	MdbHLH173	MDP0000205030	E	14201562	14202872	205	23079.79	9.28	+7.01	GO:0030528,"GO:0003677","GO:0005634","GO:0045449"
	MdbHLH174	MDP0000314321	L	16748740	16755651	353	41018.92	8.89	+7.98	GO:0030528,"GO:0003677","GO:0005634","GO:0045449"
	MdbHLH175	MDP0000562627	G	17842136	17845236	281	30599.31	10.10	+13.36	GO:0030528,"GO:0003677","GO:0005634","GO:0045449"
chr17(6)	MdbHLH176	MDP0000212411	A	5853569	5854702	280	31347.96	9.74	+14.49	GO:0030528,"GO:0003677","GO:0005634","GO:0045449"
	MdbHLH177	MDP0000136498	A	7090959	7093238	759	83703.59	5.92	-9.77	GO:0030528,"GO:0003677","GO:0005634","GO:0045449"
	MdbHLH178	MDP0000817710	M	7222491	7223837	448	49609.06	9.23	+12.57	GO:0030528,"GO:0003677","GO:0005634","GO:0045449"
	MdbHLH179	MDP0000198404	N	11357450	11361687	613	67353.62	7.29	+2.06	GO:0030528,"GO:0003677","GO:0005634","GO:0045449"
	MdbHLH180	MDP0000129011	O	15836074	15838759	324	35558.54	6.86	-0.59	GO:0030528,"GO:0003677","GO:0005634","GO:0045449"
	MdbHLH181	MDP0000290934	F	19680685	19681503	194	22345.30	9.13	+5.07	GO:0030528,"GO:0003677","GO:0005634","GO:0045449"
unanchored(7)	MdbHLH182	MDP0000160256	E	2159673	2161770	326	36930.38	7.99	+2.76	GO:0030528,"GO:0003677","GO:0005634","GO:0045449"
	MdbHLH183	MDP0000279087	A	7914189	7915426	196	22723.20	9.16	+5.87	GO:0030528,"GO:0003677","GO:0005634","GO:0045449"
	MdbHLH184	MDP0000461727	D	8450898	8454295	643	72443.60	5.85	-13.43	GO:0030528,"GO:0005634","GO:0045449"
	MdbHLH185	MDP0000291132	C	10431696	10449680	655	72539.50	9.14	+21.99	GO:0030528,"GO:0003677","GO:0016597","GO:0005634","GO:0045449"
	MdbHLH186	MDP0000170202	C	10506317	10509385	409	44379.77	7.39	+2.07	GO:0030528,"GO:0003677","GO:0016597","GO:0005634","GO:0045449"
	MdbHLH187	MDP0000641681	F	14014082	14016827	270	31085.81	6.77	-1.21	GO:0003677,"GO:0030528","GO:0005634","GO:0045449"
	MdbHLH188	MDP0000205807	R	68940825	68943829	374	39917.57	6.95	-0.14	GO:0030528,"GO:0003677","GO:0005634","GO:0045449"
