# Supplementary material for: Genome Wide Identification and Characterization of Apple bHLH Transcription Factors and Expression Analysis in Response to Drought and Salt Stress
Source: Front Plant Sci. 2017 Apr 11;8:480. doi: 10.3389/fpls.2017.00480 (PMC5387082; doi:10.3389/fpls.2017.00480)
Supplement: Supplementary Table S4 — GO annotation for MdbHLH proteins. [file Table4.XLSX]

## Sheet: Sheet1-BP
Table S4 GO annotation for MdbHLH proteins.
Level	GO ID	Term	Type	#Seqs	Graph Score	Sequences
3	GO:0071704	organic substance metabolic process	biological_process	6	1.93	MDP0000318229, MDP0000205358, MDP0000290263, MDP0000318772, MDP0000173477, MDP0000287358
3	GO:0048856	anatomical structure development	biological_process	2	0.43	MDP0000195579, MDP0000282600
5	GO:0030154	cell differentiation	biological_process	2	2	MDP0000461727, MDP0000309179
6	GO:0061458	reproductive system development	biological_process	2	0.72	MDP0000195579, MDP0000282600
3	GO:0044763	single-organism cellular process	biological_process	2	0.72	MDP0000461727, MDP0000309179
5	GO:0044260	cellular macromolecule metabolic process	biological_process	1	0.36	MDP0000287358
5	GO:0048731	system development	biological_process	2	0.72	MDP0000195579, MDP0000282600
2	GO:0044699	single-organism process	biological_process	6	2.46	MDP0000461727, MDP0000309179, MDP0000195579, MDP0000282600, MDP0000318772, MDP0000662999
5	GO:0019538	protein metabolic process	biological_process	1	0.36	MDP0000287358
5	GO:0009059	macromolecule biosynthetic process	biological_process	1	0.36	MDP0000287358
7	GO:0048608	reproductive structure development	biological_process	2	1.2	MDP0000195579, MDP0000282600
4	GO:1901576	organic substance biosynthetic process	biological_process	1	0.22	MDP0000287358
2	GO:0050896	response to stimulus	biological_process	1	1.2	MDP0000662999
2	GO:0032502	developmental process	biological_process	6	4.58	MDP0000461727, MDP0000309179, MDP0000195579, MDP0000282600, MDP0000318772, MDP0000662999
3	GO:0044707	single-multicellular organism process	biological_process	6	3.38	MDP0000195579, MDP0000282600, MDP0000318772, MDP0000662999, MDP0000461727, MDP0000309179
2	GO:0032501	multicellular organismal process	biological_process	6	2.03	MDP0000195579, MDP0000282600, MDP0000318772, MDP0000662999, MDP0000461727, MDP0000309179
4	GO:0044249	cellular biosynthetic process	biological_process	1	0.36	MDP0000287358
6	GO:0034645	cellular macromolecule biosynthetic process	biological_process	1	0.6	MDP0000287358
3	GO:0022414	reproductive process	biological_process	2	0.43	MDP0000195579, MDP0000282600
3	GO:0009628	response to abiotic stimulus	biological_process	1	1	MDP0000662999
4	GO:0006725	cellular aromatic compound metabolic process	biological_process	5	3	MDP0000318229, MDP0000205358, MDP0000290263, MDP0000318772, MDP0000173477
4	GO:0007275	multicellular organismal development	biological_process	6	5.63	MDP0000195579, MDP0000282600, MDP0000318772, MDP0000662999, MDP0000461727, MDP0000309179
3	GO:0006950	response to stress	biological_process	1	1	MDP0000662999
5	GO:0006139	nucleobase-containing compound metabolic process	biological_process	5	5	MDP0000318229, MDP0000205358, MDP0000290263, MDP0000318772, MDP0000173477
3	GO:0009058	biosynthetic process	biological_process	6	5.22	MDP0000318229, MDP0000205358, MDP0000290263, MDP0000318772, MDP0000173477, MDP0000287358
4	GO:0046483	heterocycle metabolic process	biological_process	5	3	MDP0000318229, MDP0000205358, MDP0000290263, MDP0000318772, MDP0000173477
3	GO:0044237	cellular metabolic process	biological_process	6	2.02	MDP0000318229, MDP0000205358, MDP0000290263, MDP0000318772, MDP0000173477, MDP0000287358
4	GO:0034641	cellular nitrogen compound metabolic process	biological_process	5	3	MDP0000318229, MDP0000205358, MDP0000290263, MDP0000318772, MDP0000173477
6	GO:0048367	shoot system development	biological_process	2	1.2	MDP0000195579, MDP0000282600
4	GO:0003006	developmental process involved in reproduction	biological_process	2	0.72	MDP0000195579, MDP0000282600
5	GO:0010467	gene expression	biological_process	1	0.6	MDP0000287358
5	GO:0009791	post-embryonic development	biological_process	4	3.2	MDP0000195579, MDP0000282600, MDP0000318772, MDP0000662999
2	GO:0000003	reproduction	biological_process	2	0.26	MDP0000195579, MDP0000282600
6	GO:0044267	cellular protein metabolic process	biological_process	1	0.6	MDP0000287358
2	GO:0071840	cellular component organization or biogenesis	biological_process	1	0.6	MDP0000287358
2	GO:0009987	cellular process	biological_process	11	4.64	MDP0000195579, MDP0000662999, MDP0000282600, MDP0000461727, MDP0000309179, MDP0000318229, MDP0000205358, MDP0000290263, MDP0000318772, MDP0000173477, MDP0000287358
3	GO:0006807	nitrogen compound metabolic process	biological_process	5	1.8	MDP0000318229, MDP0000205358, MDP0000290263, MDP0000318772, MDP0000173477
8	GO:0009908	flower development	biological_process	2	2	MDP0000195579, MDP0000282600
2	GO:0008152	metabolic process	biological_process	8	6.21	MDP0000318229, MDP0000205358, MDP0000290263, MDP0000318772, MDP0000173477, MDP0000133262, MDP0000212411, MDP0000287358
4	GO:0043170	macromolecule metabolic process	biological_process	1	0.22	MDP0000287358
7	GO:0006412	translation	biological_process	1	1	MDP0000287358
3	GO:0044767	single-organism developmental process	biological_process	2	0.72	MDP0000195579, MDP0000282600
3	GO:0016043	cellular component organization	biological_process	1	1	MDP0000287358
3	GO:0044238	primary metabolic process	biological_process	6	3.22	MDP0000318229, MDP0000205358, MDP0000290263, MDP0000318772, MDP0000173477, MDP0000287358
4	GO:0048869	cellular developmental process	biological_process	2	1.2	MDP0000461727, MDP0000309179
4	GO:1901360	organic cyclic compound metabolic process	biological_process	5	3	MDP0000318229, MDP0000205358, MDP0000290263, MDP0000318772, MDP0000173477

## Sheet: Sheet2-CC
Level	GO ID	Term	Type	#Seqs	Graph Score	Sequences
5	GO:0044424	intracellular part	cellular_component	1	0.96	MDP0000287358
4	GO:0005622	intracellular	cellular_component	3	2.58	MDP0000287358, MDP0000318229, MDP0000318772
7	GO:0044444	cytoplasmic part	cellular_component	1	0.6	MDP0000287358
6	GO:0005737	cytoplasm	cellular_component	1	1.36	MDP0000287358
7	GO:0043232	intracellular non-membrane-bounded organelle	cellular_component	1	0.6	MDP0000287358
3	GO:0044464	cell part	cellular_component	3	1.55	MDP0000287358, MDP0000318229, MDP0000318772
6	GO:0030529	ribonucleoprotein complex	cellular_component	1	0.6	MDP0000287358
8	GO:0005840	ribosome	cellular_component	1	1	MDP0000287358
3	GO:0043228	non-membrane-bounded organelle	cellular_component	1	0.36	MDP0000287358
6	GO:0043229	intracellular organelle	cellular_component	1	0.36	MDP0000287358
2	GO:0005623	cell	cellular_component	3	0.93	MDP0000287358, MDP0000318229, MDP0000318772
2	GO:0043226	organelle	cellular_component	1	0.22	MDP0000287358
2	GO:0032991	macromolecular complex	cellular_component	1	0.36	MDP0000287358

## Sheet: Sheet3-MF
Level	GO ID	Term	Type	#Seqs	Graph Score	Sequences
3	GO:0003700	sequence-specific DNA binding transcription factor activity	molecular_function	2	2	MDP0000318229, MDP0000318772
2	GO:0001071	nucleic acid binding transcription factor activity	molecular_function	2	1.2	MDP0000318229, MDP0000318772
4	GO:0003676	nucleic acid binding	molecular_function	3	1.56	MDP0000318229, MDP0000318772, MDP0000287358
3	GO:0005515	protein binding	molecular_function	44	44	MDP0000160256, MDP0000279087, MDP0000461727, MDP0000406270, MDP0000213892, MDP0000318229, MDP0000229725, MDP0000944210, MDP0000753946, MDP0000617077, MDP0000436338, MDP0000205358, MDP0000267178, MDP0000323291, MDP0000256492, MDP0000401086, MDP0000243628, MDP0000386580, MDP0000029168, MDP0000704958, MDP0000275840, MDP0000219146, MDP0000301871, MDP0000879337, MDP0000226497, MDP0000195072, MDP000042…
3	GO:0097159	organic cyclic compound binding	molecular_function	3	0.94	MDP0000318229, MDP0000318772, MDP0000287358
3	GO:1901363	heterocyclic compound binding	molecular_function	3	0.94	MDP0000318229, MDP0000318772, MDP0000287358
5	GO:0003677	DNA binding	molecular_function	2	2	MDP0000318229, MDP0000318772
6	GO:0008135	translation factor activity, nucleic acid binding	molecular_function	1	1	MDP0000287358
2	GO:0005488	binding	molecular_function	53	34.96	MDP0000318229, MDP0000318772, MDP0000641681, MDP0000900024, MDP0000313643, MDP0000259495, MDP0000410728, MDP0000319248, MDP0000231650, MDP0000205030, MDP0000287358, MDP0000160256, MDP0000279087, MDP0000461727, MDP0000406270, MDP0000213892, MDP0000229725, MDP0000944210, MDP0000753946, MDP0000617077, MDP0000436338, MDP0000205358, MDP0000267178, MDP0000323291, MDP0000256492, MDP0000401086, MDP000024…
5	GO:0003723	RNA binding	molecular_function	1	0.6	MDP0000287358
2	GO:0003824	catalytic activity	molecular_function	6	6	MDP0000291132, MDP0000502440, MDP0000229725, MDP0000029168, MDP0000133262, MDP0000212411
