# Supplementary material for: Genome Wide Identification and Characterization of Apple bHLH Transcription Factors and Expression Analysis in Response to Drought and Salt Stress
Source: Front Plant Sci. 2017 Apr 11;8:480. doi: 10.3389/fpls.2017.00480 (PMC5387082; doi:10.3389/fpls.2017.00480)
Supplement: Supplementary Table S5 — Expression level for MdbHLH orthologs in Arabidopsis under different stress conditions. [file Table5.xlsx]

## Sheet: Sheet1-local blast results
Group	Query	Best hits	score	E-value	Affymetrix Probe Set ID	Target Description	Gene Title	GO-Biological Process	GO-Cellular Component	GO-Molecular Function
A	MdbHLH21	AT4G16430	477	e-134	245271_at	transcription factor like protein ; supported by cDNA: gi_16226918_gb_AF428368.1_AF428368	transcription factor bHLH3	0006351 // transcription, DNA-templated // inferred from electronic annotation /// 0006355 // regulation of transcription, DNA-templated // traceable author statement	0005634 // nucleus // not recorded	0003677 // DNA binding // inferred from sequence or structural similarity /// 0003700 // sequence-specific DNA binding transcription factor activity // inferred from sequence or structural similarity /// 0046983 // protein dimerization activity // inferred from electronic annotation
	MdbHLH48	AT4G16430	488	e-138	245271_at	transcription factor like protein ; supported by cDNA: gi_16226918_gb_AF428368.1_AF428368	transcription factor bHLH3	0006351 // transcription, DNA-templated // inferred from electronic annotation /// 0006355 // regulation of transcription, DNA-templated // traceable author statement	0005634 // nucleus // not recorded	0003677 // DNA binding // inferred from sequence or structural similarity /// 0003700 // sequence-specific DNA binding transcription factor activity // inferred from sequence or structural similarity /// 0046983 // protein dimerization activity // inferred from electronic annotation
	MdbHLH56	AT4G16430	190	6e-049	245271_at	transcription factor like protein ; supported by cDNA: gi_16226918_gb_AF428368.1_AF428368	transcription factor bHLH3	0006351 // transcription, DNA-templated // inferred from electronic annotation /// 0006355 // regulation of transcription, DNA-templated // traceable author statement	0005634 // nucleus // not recorded	0003677 // DNA binding // inferred from sequence or structural similarity /// 0003700 // sequence-specific DNA binding transcription factor activity // inferred from sequence or structural similarity /// 0046983 // protein dimerization activity // inferred from electronic annotation
	MdbHLH183	AT4G16430	162	1e-040	245271_at	transcription factor like protein ; supported by cDNA: gi_16226918_gb_AF428368.1_AF428368	transcription factor bHLH3	0006351 // transcription, DNA-templated // inferred from electronic annotation /// 0006355 // regulation of transcription, DNA-templated // traceable author statement	0005634 // nucleus // not recorded	0003677 // DNA binding // inferred from sequence or structural similarity /// 0003700 // sequence-specific DNA binding transcription factor activity // inferred from sequence or structural similarity /// 0046983 // protein dimerization activity // inferred from electronic annotation
	MdbHLH49	AT4G16430	139	3e-033	245271_at	transcription factor like protein ; supported by cDNA: gi_16226918_gb_AF428368.1_AF428368	transcription factor bHLH3	0006351 // transcription, DNA-templated // inferred from electronic annotation /// 0006355 // regulation of transcription, DNA-templated // traceable author statement	0005634 // nucleus // not recorded	0003677 // DNA binding // inferred from sequence or structural similarity /// 0003700 // sequence-specific DNA binding transcription factor activity // inferred from sequence or structural similarity /// 0046983 // protein dimerization activity // inferred from electronic annotation
	MdbHLH97	AT4G16430	140	1e-033	245271_at	transcription factor like protein ; supported by cDNA: gi_16226918_gb_AF428368.1_AF428368	transcription factor bHLH3	0006351 // transcription, DNA-templated // inferred from electronic annotation /// 0006355 // regulation of transcription, DNA-templated // traceable author statement	0005634 // nucleus // not recorded	0003677 // DNA binding // inferred from sequence or structural similarity /// 0003700 // sequence-specific DNA binding transcription factor activity // inferred from sequence or structural similarity /// 0046983 // protein dimerization activity // inferred from electronic annotation
	MdbHLH176	AT4G17880	196	1e-050	254693_at	bHLH protein - like bHLH protein, Arabidopsis thaliana, PATCHX:E255557	transcription factor MYC4	0006351 // transcription, DNA-templated // inferred from electronic annotation /// 0006355 // regulation of transcription, DNA-templated // traceable author statement /// 0006952 // defense response // inferred from mutant phenotype /// 0009718 // anthocyanin-containing compound biosynthetic process // inferred from mutant phenotype /// 0045893 // positive regulation of transcription, DNA-templat…	0005634 // nucleus // inferred from direct assay /// 0005634 // nucleus // not recorded	0003677 // DNA binding // inferred from sequence or structural similarity /// 0003700 // sequence-specific DNA binding transcription factor activity // inferred from sequence or structural similarity /// 0043425 // bHLH transcription factor binding // inferred from physical interaction /// 0046983 // protein dimerization activity // inferred from electronic annotation
	MdbHLH57	AT1G32640	659	0.0	261713_at	protein kinase, putative identical to bHLH protein GB:CAA67885 GI:1465368 from [Arabidopsis thaliana]; supported by cDNA: gi_14335047_gb_AY037203.1_	MYC2; DNA binding / transcription activator/ transcription factor	0006351 // transcription, DNA-templated // inferred from electronic annotation /// 0006355 // regulation of transcription, DNA-templated // inferred from electronic annotation /// 0006612 // protein targeting to membrane // inferred from reviewed computational analysis /// 0009269 // response to desiccation // inferred from expression pattern /// 0009611 // response to wounding // inferred from e…	0005634 // nucleus // inferred from direct assay /// 0005634 // nucleus // not recorded	0003677 // DNA binding // inferred from direct assay /// 0003677 // DNA binding // inferred from sequence or structural similarity /// 0003700 // sequence-specific DNA binding transcription factor activity // inferred from sequence or structural similarity /// 0005515 // protein binding // inferred from physical interaction /// 0046983 // protein dimerization activity // inferred from electronic …
	MdbHLH177	AT1G32640	643	0.0	261713_at	protein kinase, putative identical to bHLH protein GB:CAA67885 GI:1465368 from [Arabidopsis thaliana]; supported by cDNA: gi_14335047_gb_AY037203.1_	MYC2; DNA binding / transcription activator/ transcription factor	0006351 // transcription, DNA-templated // inferred from electronic annotation /// 0006355 // regulation of transcription, DNA-templated // inferred from electronic annotation /// 0006612 // protein targeting to membrane // inferred from reviewed computational analysis /// 0009269 // response to desiccation // inferred from expression pattern /// 0009611 // response to wounding // inferred from e…	0005634 // nucleus // inferred from direct assay /// 0005634 // nucleus // not recorded	0003677 // DNA binding // inferred from direct assay /// 0003677 // DNA binding // inferred from sequence or structural similarity /// 0003700 // sequence-specific DNA binding transcription factor activity // inferred from sequence or structural similarity /// 0005515 // protein binding // inferred from physical interaction /// 0046983 // protein dimerization activity // inferred from electronic …
	MdbHLH3	AT1G01260	585	e-167	261050_at	transcription factor MYC7E, putative similar to transcription factor MYC7E GB:AAD15818 GI:4321762 from [Zea mays]	transcription factor bHLH13	0006351 // transcription, DNA-templated // inferred from electronic annotation /// 0006355 // regulation of transcription, DNA-templated // traceable author statement /// 0009694 // jasmonic acid metabolic process // inferred from reviewed computational analysis /// 0009753 // response to jasmonic acid // inferred from reviewed computational analysis	0005634 // nucleus // not recorded	0003677 // DNA binding // inferred from sequence or structural similarity /// 0003700 // sequence-specific DNA binding transcription factor activity // inferred from sequence or structural similarity /// 0044212 // transcription regulatory region DNA binding // inferred from physical interaction /// 0046983 // protein dimerization activity // inferred from electronic annotation
	MdbHLH78	AT1G01260	592	e-169	261050_at	transcription factor MYC7E, putative similar to transcription factor MYC7E GB:AAD15818 GI:4321762 from [Zea mays]	transcription factor bHLH13	0006351 // transcription, DNA-templated // inferred from electronic annotation /// 0006355 // regulation of transcription, DNA-templated // traceable author statement /// 0009694 // jasmonic acid metabolic process // inferred from reviewed computational analysis /// 0009753 // response to jasmonic acid // inferred from reviewed computational analysis	0005634 // nucleus // not recorded	0003677 // DNA binding // inferred from sequence or structural similarity /// 0003700 // sequence-specific DNA binding transcription factor activity // inferred from sequence or structural similarity /// 0044212 // transcription regulatory region DNA binding // inferred from physical interaction /// 0046983 // protein dimerization activity // inferred from electronic annotation
	MdbHLH38	AT4G17880	300	2e-081	254693_at	bHLH protein - like bHLH protein, Arabidopsis thaliana, PATCHX:E255557	transcription factor MYC4	0006351 // transcription, DNA-templated // inferred from electronic annotation /// 0006355 // regulation of transcription, DNA-templated // traceable author statement /// 0006952 // defense response // inferred from mutant phenotype /// 0009718 // anthocyanin-containing compound biosynthetic process // inferred from mutant phenotype /// 0045893 // positive regulation of transcription, DNA-templat…	0005634 // nucleus // inferred from direct assay /// 0005634 // nucleus // not recorded	0003677 // DNA binding // inferred from sequence or structural similarity /// 0003700 // sequence-specific DNA binding transcription factor activity // inferred from sequence or structural similarity /// 0043425 // bHLH transcription factor binding // inferred from physical interaction /// 0046983 // protein dimerization activity // inferred from electronic annotation
	MdbHLH35	AT4G17880	251	8e-067	254693_at	bHLH protein - like bHLH protein, Arabidopsis thaliana, PATCHX:E255557	transcription factor MYC4	0006351 // transcription, DNA-templated // inferred from electronic annotation /// 0006355 // regulation of transcription, DNA-templated // traceable author statement /// 0006952 // defense response // inferred from mutant phenotype /// 0009718 // anthocyanin-containing compound biosynthetic process // inferred from mutant phenotype /// 0045893 // positive regulation of transcription, DNA-templat…	0005634 // nucleus // inferred from direct assay /// 0005634 // nucleus // not recorded	0003677 // DNA binding // inferred from sequence or structural similarity /// 0003700 // sequence-specific DNA binding transcription factor activity // inferred from sequence or structural similarity /// 0043425 // bHLH transcription factor binding // inferred from physical interaction /// 0046983 // protein dimerization activity // inferred from electronic annotation
	MdbHLH67	AT5G46760	233	3e-061	248864_at	bHLH protein-like	JAZ-interacting transcription factor MYC3	0006351 // transcription, DNA-templated // inferred from electronic annotation /// 0006355 // regulation of transcription, DNA-templated // traceable author statement /// 0006952 // defense response // inferred from mutant phenotype /// 0009718 // anthocyanin-containing compound biosynthetic process // inferred from mutant phenotype /// 0009753 // response to jasmonic acid // inferred from mutant…	0005634 // nucleus // inferred from direct assay /// 0005634 // nucleus // not recorded	0003677 // DNA binding // inferred from sequence or structural similarity /// 0003700 // sequence-specific DNA binding transcription factor activity // inferred from sequence or structural similarity /// 0005515 // protein binding // inferred from physical interaction /// 0043425 // bHLH transcription factor binding // inferred from physical interaction /// 0046983 // protein dimerization activit…
	MdbHLH52	AT1G32640	105	2e-023	261713_at	protein kinase, putative identical to bHLH protein GB:CAA67885 GI:1465368 from [Arabidopsis thaliana]; supported by cDNA: gi_14335047_gb_AY037203.1_	MYC2; DNA binding / transcription activator/ transcription factor	0006351 // transcription, DNA-templated // inferred from electronic annotation /// 0006355 // regulation of transcription, DNA-templated // inferred from electronic annotation /// 0006612 // protein targeting to membrane // inferred from reviewed computational analysis /// 0009269 // response to desiccation // inferred from expression pattern /// 0009611 // response to wounding // inferred from e…	0005634 // nucleus // inferred from direct assay /// 0005634 // nucleus // not recorded	0003677 // DNA binding // inferred from direct assay /// 0003677 // DNA binding // inferred from sequence or structural similarity /// 0003700 // sequence-specific DNA binding transcription factor activity // inferred from sequence or structural similarity /// 0005515 // protein binding // inferred from physical interaction /// 0046983 // protein dimerization activity // inferred from electronic …
	MdbHLH121	AT4G17880	212	5e-055	254693_at	bHLH protein - like bHLH protein, Arabidopsis thaliana, PATCHX:E255557	transcription factor MYC4	0006351 // transcription, DNA-templated // inferred from electronic annotation /// 0006355 // regulation of transcription, DNA-templated // traceable author statement /// 0006952 // defense response // inferred from mutant phenotype /// 0009718 // anthocyanin-containing compound biosynthetic process // inferred from mutant phenotype /// 0045893 // positive regulation of transcription, DNA-templat…	0005634 // nucleus // inferred from direct assay /// 0005634 // nucleus // not recorded	0003677 // DNA binding // inferred from sequence or structural similarity /// 0003700 // sequence-specific DNA binding transcription factor activity // inferred from sequence or structural similarity /// 0043425 // bHLH transcription factor binding // inferred from physical interaction /// 0046983 // protein dimerization activity // inferred from electronic annotation
	MdbHLH25	AT4G00870	201	1e-051	255644_at	coded for by A. thaliana cDNA T43872 similar to the myc family of helix-loop-helix transcription factors	transcription factor bHLH14	0006351 // transcription, DNA-templated // inferred from electronic annotation /// 0006355 // regulation of transcription, DNA-templated // traceable author statement	0005634 // nucleus // not recorded	0003677 // DNA binding // inferred from sequence or structural similarity /// 0003700 // sequence-specific DNA binding transcription factor activity // inferred from sequence or structural similarity /// 0046983 // protein dimerization activity // inferred from electronic annotation
	MdbHLH120	AT4G00870	212	5e-055	255644_at	coded for by A. thaliana cDNA T43872 similar to the myc family of helix-loop-helix transcription factors	transcription factor bHLH14	0006351 // transcription, DNA-templated // inferred from electronic annotation /// 0006355 // regulation of transcription, DNA-templated // traceable author statement	0005634 // nucleus // not recorded	0003677 // DNA binding // inferred from sequence or structural similarity /// 0003700 // sequence-specific DNA binding transcription factor activity // inferred from sequence or structural similarity /// 0046983 // protein dimerization activity // inferred from electronic annotation
	MdbHLH124	AT5G46760	218	1e-056	248864_at	bHLH protein-like	JAZ-interacting transcription factor MYC3	0006351 // transcription, DNA-templated // inferred from electronic annotation /// 0006355 // regulation of transcription, DNA-templated // traceable author statement /// 0006952 // defense response // inferred from mutant phenotype /// 0009718 // anthocyanin-containing compound biosynthetic process // inferred from mutant phenotype /// 0009753 // response to jasmonic acid // inferred from mutant…	0005634 // nucleus // inferred from direct assay /// 0005634 // nucleus // not recorded	0003677 // DNA binding // inferred from sequence or structural similarity /// 0003700 // sequence-specific DNA binding transcription factor activity // inferred from sequence or structural similarity /// 0005515 // protein binding // inferred from physical interaction /// 0043425 // bHLH transcription factor binding // inferred from physical interaction /// 0046983 // protein dimerization activit…
	MdbHLH20	AT4G17880	224	1e-058	254693_at	bHLH protein - like bHLH protein, Arabidopsis thaliana, PATCHX:E255557	transcription factor MYC4	0006351 // transcription, DNA-templated // inferred from electronic annotation /// 0006355 // regulation of transcription, DNA-templated // traceable author statement /// 0006952 // defense response // inferred from mutant phenotype /// 0009718 // anthocyanin-containing compound biosynthetic process // inferred from mutant phenotype /// 0045893 // positive regulation of transcription, DNA-templat…	0005634 // nucleus // inferred from direct assay /// 0005634 // nucleus // not recorded	0003677 // DNA binding // inferred from sequence or structural similarity /// 0003700 // sequence-specific DNA binding transcription factor activity // inferred from sequence or structural similarity /// 0043425 // bHLH transcription factor binding // inferred from physical interaction /// 0046983 // protein dimerization activity // inferred from electronic annotation
	MdbHLH66	AT4G17880	230	2e-060	254693_at	bHLH protein - like bHLH protein, Arabidopsis thaliana, PATCHX:E255557	transcription factor MYC4	0006351 // transcription, DNA-templated // inferred from electronic annotation /// 0006355 // regulation of transcription, DNA-templated // traceable author statement /// 0006952 // defense response // inferred from mutant phenotype /// 0009718 // anthocyanin-containing compound biosynthetic process // inferred from mutant phenotype /// 0045893 // positive regulation of transcription, DNA-templat…	0005634 // nucleus // inferred from direct assay /// 0005634 // nucleus // not recorded	0003677 // DNA binding // inferred from sequence or structural similarity /// 0003700 // sequence-specific DNA binding transcription factor activity // inferred from sequence or structural similarity /// 0043425 // bHLH transcription factor binding // inferred from physical interaction /// 0046983 // protein dimerization activity // inferred from electronic annotation
B	MdbHLH89	AT2G28160	202	2e-052	266162_at	putative bHLH transcription factor	FRU (FER-LIKE REGULATOR OF IRON UPTAKE); DNA binding / transcription factor	0000041 // transition metal ion transport // inferred from reviewed computational analysis /// 0006351 // transcription, DNA-templated // inferred from electronic annotation /// 0006355 // regulation of transcription, DNA-templated // traceable author statement /// 0010039 // response to iron ion // inferred from mutant phenotype /// 0034756 // regulation of iron ion transport // inferred from mu…	0005634 // nucleus // not recorded	0003677 // DNA binding // inferred from sequence or structural similarity /// 0003700 // sequence-specific DNA binding transcription factor activity // inferred from sequence or structural similarity /// 0005515 // protein binding // inferred from physical interaction /// 0046983 // protein dimerization activity // inferred from electronic annotation
	MdbHLH90	AT2G28160	214	1e-055	266162_at	putative bHLH transcription factor	FRU (FER-LIKE REGULATOR OF IRON UPTAKE); DNA binding / transcription factor	0000041 // transition metal ion transport // inferred from reviewed computational analysis /// 0006351 // transcription, DNA-templated // inferred from electronic annotation /// 0006355 // regulation of transcription, DNA-templated // traceable author statement /// 0010039 // response to iron ion // inferred from mutant phenotype /// 0034756 // regulation of iron ion transport // inferred from mu…	0005634 // nucleus // not recorded	0003677 // DNA binding // inferred from sequence or structural similarity /// 0003700 // sequence-specific DNA binding transcription factor activity // inferred from sequence or structural similarity /// 0005515 // protein binding // inferred from physical interaction /// 0046983 // protein dimerization activity // inferred from electronic annotation
	MdbHLH88	AT2G28160	194	7e-050	266162_at	putative bHLH transcription factor	FRU (FER-LIKE REGULATOR OF IRON UPTAKE); DNA binding / transcription factor	0000041 // transition metal ion transport // inferred from reviewed computational analysis /// 0006351 // transcription, DNA-templated // inferred from electronic annotation /// 0006355 // regulation of transcription, DNA-templated // traceable author statement /// 0010039 // response to iron ion // inferred from mutant phenotype /// 0034756 // regulation of iron ion transport // inferred from mu…	0005634 // nucleus // not recorded	0003677 // DNA binding // inferred from sequence or structural similarity /// 0003700 // sequence-specific DNA binding transcription factor activity // inferred from sequence or structural similarity /// 0005515 // protein binding // inferred from physical interaction /// 0046983 // protein dimerization activity // inferred from electronic annotation
	MdbHLH26	AT2G28160	290	7e-079	266162_at	putative bHLH transcription factor	FRU (FER-LIKE REGULATOR OF IRON UPTAKE); DNA binding / transcription factor	0000041 // transition metal ion transport // inferred from reviewed computational analysis /// 0006351 // transcription, DNA-templated // inferred from electronic annotation /// 0006355 // regulation of transcription, DNA-templated // traceable author statement /// 0010039 // response to iron ion // inferred from mutant phenotype /// 0034756 // regulation of iron ion transport // inferred from mu…	0005634 // nucleus // not recorded	0003677 // DNA binding // inferred from sequence or structural similarity /// 0003700 // sequence-specific DNA binding transcription factor activity // inferred from sequence or structural similarity /// 0005515 // protein binding // inferred from physical interaction /// 0046983 // protein dimerization activity // inferred from electronic annotation
	MdbHLH42	AT4G21330	135	2e-032
	MdbHLH115	AT4G21330	125	2e-029
	MdbHLH172	AT1G10610	259	4e-069	263237_at	hypothetical protein contains similarity to bHLH transcription factor GI:3757520 from (Arabidopsis thaliana)	transcription factor bHLH90	0006351 // transcription, DNA-templated // inferred from electronic annotation /// 0006355 // regulation of transcription, DNA-templated // traceable author statement	0005634 // nucleus // not recorded	0003677 // DNA binding // inferred from sequence or structural similarity /// 0003700 // sequence-specific DNA binding transcription factor activity // inferred from sequence or structural similarity /// 0046983 // protein dimerization activity // inferred from electronic annotation
	MdbHLH16	AT5G57150	280	8e-076	247945_at	putative protein contains similarity to unknown protein (pir||T08554); supported by full-length cDNA: Ceres: 266884.	transcription factor bHLH35	0006351 // transcription, DNA-templated // inferred from electronic annotation /// 0006355 // regulation of transcription, DNA-templated // traceable author statement /// 0008152 // metabolic process // inferred from electronic annotation /// 0009694 // jasmonic acid metabolic process // inferred from reviewed computational analysis /// 0009753 // response to jasmonic acid // inferred from review…	0005576 // extracellular region // inferred from electronic annotation /// 0005576 // extracellular region // not recorded /// 0005634 // nucleus // not recorded	0003677 // DNA binding // inferred from sequence or structural similarity /// 0003700 // sequence-specific DNA binding transcription factor activity // inferred from sequence or structural similarity /// 0003993 // acid phosphatase activity // inferred from sequence or structural similarity /// 0004722 // protein serine/threonine phosphatase activity // inferred from sequence or structural simila…
	MdbHLH113	AT5G57150	244	2e-065	247945_at	putative protein contains similarity to unknown protein (pir||T08554); supported by full-length cDNA: Ceres: 266884.	transcription factor bHLH35	0006351 // transcription, DNA-templated // inferred from electronic annotation /// 0006355 // regulation of transcription, DNA-templated // traceable author statement /// 0008152 // metabolic process // inferred from electronic annotation /// 0009694 // jasmonic acid metabolic process // inferred from reviewed computational analysis /// 0009753 // response to jasmonic acid // inferred from review…	0005576 // extracellular region // inferred from electronic annotation /// 0005576 // extracellular region // not recorded /// 0005634 // nucleus // not recorded	0003677 // DNA binding // inferred from sequence or structural similarity /// 0003700 // sequence-specific DNA binding transcription factor activity // inferred from sequence or structural similarity /// 0003993 // acid phosphatase activity // inferred from sequence or structural similarity /// 0004722 // protein serine/threonine phosphatase activity // inferred from sequence or structural simila…
	MdbHLH87	AT2G16910	281	8e-076	266530_at	bHLH transcription factor	AMS (ABORTED MICROSPORES); DNA binding / transcription factor	0006351 // transcription, DNA-templated // inferred from electronic annotation /// 0006355 // regulation of transcription, DNA-templated // traceable author statement /// 0007275 // multicellular organismal development // inferred from electronic annotation /// 0009555 // pollen development // inferred from mutant phenotype /// 0048658 // anther wall tapetum development // inferred from mutant ph…	0005634 // nucleus // not recorded	0003677 // DNA binding // inferred from sequence or structural similarity /// 0003700 // sequence-specific DNA binding transcription factor activity // inferred from sequence or structural similarity /// 0046983 // protein dimerization activity // inferred from electronic annotation
	MdbHLH107	AT2G16910	118	3e-027	266530_at	bHLH transcription factor	AMS (ABORTED MICROSPORES); DNA binding / transcription factor	0006351 // transcription, DNA-templated // inferred from electronic annotation /// 0006355 // regulation of transcription, DNA-templated // traceable author statement /// 0007275 // multicellular organismal development // inferred from electronic annotation /// 0009555 // pollen development // inferred from mutant phenotype /// 0048658 // anther wall tapetum development // inferred from mutant ph…	0005634 // nucleus // not recorded	0003677 // DNA binding // inferred from sequence or structural similarity /// 0003700 // sequence-specific DNA binding transcription factor activity // inferred from sequence or structural similarity /// 0046983 // protein dimerization activity // inferred from electronic annotation
	MdbHLH68	AT3G26744	449	e-126	258310_at	unknown protein	ICE1 (INDUCER OF CBF EXPRESSION 1); DNA binding / transcription activator/ transcription factor	0006351 // transcription, DNA-templated // inferred from electronic annotation /// 0006355 // regulation of transcription, DNA-templated // inferred from reviewed computational analysis /// 0006950 // response to stress // inferred from electronic annotation /// 0007275 // multicellular organismal development // inferred from electronic annotation /// 0009409 // response to cold // inferred from …	0005634 // nucleus // inferred from direct assay /// 0005634 // nucleus // not recorded	0003677 // DNA binding // inferred from direct assay /// 0003677 // DNA binding // inferred from sequence or structural similarity /// 0003677 // DNA binding // traceable author statement /// 0003700 // sequence-specific DNA binding transcription factor activity // inferred from sequence or structural similarity /// 0046983 // protein dimerization activity // inferred from electronic annotation
	MdbHLH143	AT3G26744	453	e-127	258310_at	unknown protein	ICE1 (INDUCER OF CBF EXPRESSION 1); DNA binding / transcription activator/ transcription factor	0006351 // transcription, DNA-templated // inferred from electronic annotation /// 0006355 // regulation of transcription, DNA-templated // inferred from reviewed computational analysis /// 0006950 // response to stress // inferred from electronic annotation /// 0007275 // multicellular organismal development // inferred from electronic annotation /// 0009409 // response to cold // inferred from …	0005634 // nucleus // inferred from direct assay /// 0005634 // nucleus // not recorded	0003677 // DNA binding // inferred from direct assay /// 0003677 // DNA binding // inferred from sequence or structural similarity /// 0003677 // DNA binding // traceable author statement /// 0003700 // sequence-specific DNA binding transcription factor activity // inferred from sequence or structural similarity /// 0046983 // protein dimerization activity // inferred from electronic annotation
	MdbHLH2	AT5G65640	295	4e-080	247151_at	unknown protein ;supported by full-length cDNA: Ceres:13267.	bHLH093 (beta HLH protein 93); DNA binding / transcription factor	0006351 // transcription, DNA-templated // inferred from electronic annotation /// 0006355 // regulation of transcription, DNA-templated // inferred from electronic annotation /// 0007275 // multicellular organismal development // inferred from electronic annotation	0005634 // nucleus // not recorded	0003677 // DNA binding // inferred from sequence or structural similarity /// 0003700 // sequence-specific DNA binding transcription factor activity // inferred from sequence or structural similarity /// 0046983 // protein dimerization activity // inferred from electronic annotation
	MdbHLH99	AT5G65640	168	4e-042	247151_at	unknown protein ;supported by full-length cDNA: Ceres:13267.	bHLH093 (beta HLH protein 93); DNA binding / transcription factor	0006351 // transcription, DNA-templated // inferred from electronic annotation /// 0006355 // regulation of transcription, DNA-templated // inferred from electronic annotation /// 0007275 // multicellular organismal development // inferred from electronic annotation	0005634 // nucleus // not recorded	0003677 // DNA binding // inferred from sequence or structural similarity /// 0003700 // sequence-specific DNA binding transcription factor activity // inferred from sequence or structural similarity /// 0046983 // protein dimerization activity // inferred from electronic annotation
	MdbHLH95	AT5G65640	276	2e-074	247151_at	unknown protein ;supported by full-length cDNA: Ceres:13267.	bHLH093 (beta HLH protein 93); DNA binding / transcription factor	0006351 // transcription, DNA-templated // inferred from electronic annotation /// 0006355 // regulation of transcription, DNA-templated // inferred from electronic annotation /// 0007275 // multicellular organismal development // inferred from electronic annotation	0005634 // nucleus // not recorded	0003677 // DNA binding // inferred from sequence or structural similarity /// 0003700 // sequence-specific DNA binding transcription factor activity // inferred from sequence or structural similarity /// 0046983 // protein dimerization activity // inferred from electronic annotation
	MdbHLH163	AT5G65640	271	4e-073	247151_at	unknown protein ;supported by full-length cDNA: Ceres:13267.	bHLH093 (beta HLH protein 93); DNA binding / transcription factor	0006351 // transcription, DNA-templated // inferred from electronic annotation /// 0006355 // regulation of transcription, DNA-templated // inferred from electronic annotation /// 0007275 // multicellular organismal development // inferred from electronic annotation	0005634 // nucleus // not recorded	0003677 // DNA binding // inferred from sequence or structural similarity /// 0003700 // sequence-specific DNA binding transcription factor activity // inferred from sequence or structural similarity /// 0046983 // protein dimerization activity // inferred from electronic annotation
C	MdbHLH54	AT4G37850	194	1e-049	253070_at	putative protein symbiotic ammonium transporter SAT1, Glycine max., AF069738	transcription factor bHLH25	0006351 // transcription, DNA-templated // inferred from electronic annotation /// 0006355 // regulation of transcription, DNA-templated // traceable author statement	0005634 // nucleus // not recorded	0003677 // DNA binding // inferred from sequence or structural similarity /// 0003700 // sequence-specific DNA binding transcription factor activity // inferred from sequence or structural similarity /// 0046983 // protein dimerization activity // inferred from electronic annotation
	MdbHLH86	AT4G37850	196	3e-050	253070_at	putative protein symbiotic ammonium transporter SAT1, Glycine max., AF069738	transcription factor bHLH25	0006351 // transcription, DNA-templated // inferred from electronic annotation /// 0006355 // regulation of transcription, DNA-templated // traceable author statement	0005634 // nucleus // not recorded	0003677 // DNA binding // inferred from sequence or structural similarity /// 0003700 // sequence-specific DNA binding transcription factor activity // inferred from sequence or structural similarity /// 0046983 // protein dimerization activity // inferred from electronic annotation
	MdbHLH12	AT4G37850	224	8e-059	253070_at	putative protein symbiotic ammonium transporter SAT1, Glycine max., AF069738	transcription factor bHLH25	0006351 // transcription, DNA-templated // inferred from electronic annotation /// 0006355 // regulation of transcription, DNA-templated // traceable author statement	0005634 // nucleus // not recorded	0003677 // DNA binding // inferred from sequence or structural similarity /// 0003700 // sequence-specific DNA binding transcription factor activity // inferred from sequence or structural similarity /// 0046983 // protein dimerization activity // inferred from electronic annotation
	MdbHLH185	AT4G37850	229	6e-060	253070_at	putative protein symbiotic ammonium transporter SAT1, Glycine max., AF069738	transcription factor bHLH25	0006351 // transcription, DNA-templated // inferred from electronic annotation /// 0006355 // regulation of transcription, DNA-templated // traceable author statement	0005634 // nucleus // not recorded	0003677 // DNA binding // inferred from sequence or structural similarity /// 0003700 // sequence-specific DNA binding transcription factor activity // inferred from sequence or structural similarity /// 0046983 // protein dimerization activity // inferred from electronic annotation
	MdbHLH100	AT4G37850	198	6e-051	253070_at	putative protein symbiotic ammonium transporter SAT1, Glycine max., AF069738	transcription factor bHLH25	0006351 // transcription, DNA-templated // inferred from electronic annotation /// 0006355 // regulation of transcription, DNA-templated // traceable author statement	0005634 // nucleus // not recorded	0003677 // DNA binding // inferred from sequence or structural similarity /// 0003700 // sequence-specific DNA binding transcription factor activity // inferred from sequence or structural similarity /// 0046983 // protein dimerization activity // inferred from electronic annotation
	MdbHLH11	AT2G22750	199	4e-051	266454_at	putative bHLH transcription factor	transcription factor bHLH18	0006351 // transcription, DNA-templated // inferred from electronic annotation /// 0006355 // regulation of transcription, DNA-templated // traceable author statement	0005634 // nucleus // not recorded	0003677 // DNA binding // inferred from sequence or structural similarity /// 0003700 // sequence-specific DNA binding transcription factor activity // inferred from sequence or structural similarity /// 0046983 // protein dimerization activity // inferred from electronic annotation
	MdbHLH186	AT2G22750	203	2e-052	266454_at	putative bHLH transcription factor	transcription factor bHLH18	0006351 // transcription, DNA-templated // inferred from electronic annotation /// 0006355 // regulation of transcription, DNA-templated // traceable author statement	0005634 // nucleus // not recorded	0003677 // DNA binding // inferred from sequence or structural similarity /// 0003700 // sequence-specific DNA binding transcription factor activity // inferred from sequence or structural similarity /// 0046983 // protein dimerization activity // inferred from electronic annotation
D	MdbHLH22	AT2G31220	289	3e-078
	MdbHLH64	AT2G31220	298	5e-081
	MdbHLH63	AT2G31220	211	2e-055
	MdbHLH65	AT2G31220	237	1e-062
	MdbHLH31	AT4G09820	272	6e-073	255056_at	putative protein helix-loop-helix protein DEL -Antirrhinum majus,PIR2:A42220	TT8 (TRANSPARENT TESTA 8); DNA binding / transcription factor	0006351 // transcription, DNA-templated // inferred from electronic annotation /// 0006355 // regulation of transcription, DNA-templated // inferred from electronic annotation /// 0009718 // anthocyanin-containing compound biosynthetic process // inferred from reviewed computational analysis /// 0009744 // response to sucrose // inferred from reviewed computational analysis /// 0009813 // flavono…	0005634 // nucleus // not recorded	0003677 // DNA binding // inferred from sequence or structural similarity /// 0003700 // sequence-specific DNA binding transcription factor activity // inferred from sequence or structural similarity /// 0005515 // protein binding // inferred from physical interaction /// 0046983 // protein dimerization activity // inferred from electronic annotation
	MdbHLH126	AT4G09820	268	1e-071	255056_at	putative protein helix-loop-helix protein DEL -Antirrhinum majus,PIR2:A42220	TT8 (TRANSPARENT TESTA 8); DNA binding / transcription factor	0006351 // transcription, DNA-templated // inferred from electronic annotation /// 0006355 // regulation of transcription, DNA-templated // inferred from electronic annotation /// 0009718 // anthocyanin-containing compound biosynthetic process // inferred from reviewed computational analysis /// 0009744 // response to sucrose // inferred from reviewed computational analysis /// 0009813 // flavono…	0005634 // nucleus // not recorded	0003677 // DNA binding // inferred from sequence or structural similarity /// 0003700 // sequence-specific DNA binding transcription factor activity // inferred from sequence or structural similarity /// 0005515 // protein binding // inferred from physical interaction /// 0046983 // protein dimerization activity // inferred from electronic annotation
	MdbHLH162	AT5G41315	429	e-120
	MdbHLH184	AT5G41315	441	e-124
E	MdbHLH27	AT1G72210	277	8e-075
	MdbHLH182	AT1G72210	261	6e-070
	MdbHLH45	AT1G22490	225	4e-059	261941_at	hypothetical protein contains similarity to transcriptional activator (Rb) GI:1086541 from [Oryza sativa]; supported by full-length cDNA: Ceres: 4596.	transcription factor bHLH94	0006351 // transcription, DNA-templated // inferred from electronic annotation /// 0006355 // regulation of transcription, DNA-templated // traceable author statement	0005634 // nucleus // not recorded	0003677 // DNA binding // inferred from sequence or structural similarity /// 0003700 // sequence-specific DNA binding transcription factor activity // inferred from sequence or structural similarity /// 0046983 // protein dimerization activity // inferred from electronic annotation
	MdbHLH39	AT1G72210	250	1e-066
	MdbHLH131	AT1G72210	245	3e-065
	MdbHLH58	AT5G46690	241	4e-064	248839_at	putative protein contains similarity to bHLH DNA-binding protein;supported by full-length cDNA: Ceres:35890.	bHLH071 (beta HLH protein 71); DNA binding / transcription factor	0006351 // transcription, DNA-templated // inferred from electronic annotation /// 0006355 // regulation of transcription, DNA-templated // traceable author statement /// 0007275 // multicellular organismal development // inferred from electronic annotation	0005634 // nucleus // not recorded	0003677 // DNA binding // inferred from sequence or structural similarity /// 0003700 // sequence-specific DNA binding transcription factor activity // inferred from sequence or structural similarity /// 0046983 // protein dimerization activity // inferred from electronic annotation
	MdbHLH4	AT2G46810	263	2e-070
	MdbHLH79	AT2G46810	255	4e-068
	MdbHLH102	AT3G24140	424	e-119	257247_at	helix-loop-helix DNA-binding protein contains Pfam profile: PF00010 Helix-loop-helix DNA-binding domain	FMA (FAMA); DNA binding / transcription activator/ transcription factor	0000165 // MAPK cascade // inferred from reviewed computational analysis /// 0006351 // transcription, DNA-templated // inferred from electronic annotation /// 0006355 // regulation of transcription, DNA-templated // inferred from reviewed computational analysis /// 0006612 // protein targeting to membrane // inferred from reviewed computational analysis /// 0007275 // multicellular organismal de…	0005634 // nucleus // inferred from direct assay /// 0005634 // nucleus // not recorded	0003677 // DNA binding // inferred from sequence or structural similarity /// 0003700 // sequence-specific DNA binding transcription factor activity // inferred from sequence or structural similarity /// 0046983 // protein dimerization activity // inferred from electronic annotation
	MdbHLH10	AT5G53210	340	8e-094	248247_at	putative protein contains similarity to helix-loop-helix DNA-binding protein	SPCH (SPEECHLESS); DNA binding / transcription factor	0006351 // transcription, DNA-templated // inferred from electronic annotation /// 0006355 // regulation of transcription, DNA-templated // traceable author statement /// 0007275 // multicellular organismal development // inferred from electronic annotation /// 0010103 // stomatal complex morphogenesis // inferred from reviewed computational analysis /// 0010374 // stomatal complex development //…	0005634 // nucleus // inferred from direct assay /// 0005634 // nucleus // not recorded	0003677 // DNA binding // inferred from sequence or structural similarity /// 0003700 // sequence-specific DNA binding transcription factor activity // inferred from sequence or structural similarity /// 0046983 // protein dimerization activity // inferred from electronic annotation
	MdbHLH83	AT5G53210	315	5e-086	248247_at	putative protein contains similarity to helix-loop-helix DNA-binding protein	SPCH (SPEECHLESS); DNA binding / transcription factor	0006351 // transcription, DNA-templated // inferred from electronic annotation /// 0006355 // regulation of transcription, DNA-templated // traceable author statement /// 0007275 // multicellular organismal development // inferred from electronic annotation /// 0010103 // stomatal complex morphogenesis // inferred from reviewed computational analysis /// 0010374 // stomatal complex development //…	0005634 // nucleus // inferred from direct assay /// 0005634 // nucleus // not recorded	0003677 // DNA binding // inferred from sequence or structural similarity /// 0003700 // sequence-specific DNA binding transcription factor activity // inferred from sequence or structural similarity /// 0046983 // protein dimerization activity // inferred from electronic annotation
	MdbHLH138	AT3G06120	226	2e-059	256395_at	putative helix-loop-helix DNA-binding protein contains Pfam profile: PF00010 helix-loop-helix DNA-binding domain	MUTE (MUTE); DNA binding / transcription factor	0006351 // transcription, DNA-templated // inferred from electronic annotation /// 0006355 // regulation of transcription, DNA-templated // inferred from electronic annotation /// 0007275 // multicellular organismal development // inferred from electronic annotation /// 0009913 // epidermal cell differentiation // inferred from mutant phenotype /// 0010374 // stomatal complex development // infer…	0005634 // nucleus // inferred from direct assay /// 0005634 // nucleus // not recorded	0003677 // DNA binding // inferred from sequence or structural similarity /// 0003700 // sequence-specific DNA binding transcription factor activity // inferred from sequence or structural similarity /// 0046983 // protein dimerization activity // inferred from electronic annotation
	MdbHLH173	AT3G06120	228	3e-060	256395_at	putative helix-loop-helix DNA-binding protein contains Pfam profile: PF00010 helix-loop-helix DNA-binding domain	MUTE (MUTE); DNA binding / transcription factor	0006351 // transcription, DNA-templated // inferred from electronic annotation /// 0006355 // regulation of transcription, DNA-templated // inferred from electronic annotation /// 0007275 // multicellular organismal development // inferred from electronic annotation /// 0009913 // epidermal cell differentiation // inferred from mutant phenotype /// 0010374 // stomatal complex development // infer…	0005634 // nucleus // inferred from direct assay /// 0005634 // nucleus // not recorded	0003677 // DNA binding // inferred from sequence or structural similarity /// 0003700 // sequence-specific DNA binding transcription factor activity // inferred from sequence or structural similarity /// 0046983 // protein dimerization activity // inferred from electronic annotation
F	MdbHLH152	AT1G49770	165	9e-041
	MdbHLH153	AT1G49770	165	2e-041
	MdbHLH93	AT1G49770	159	2e-039
	MdbHLH114	AT4G20980	907	0.0	254438_at	translation initiation factor eIF3 - like protein translation initiation factor eIF3 p66 subunit, Homo sapiens, PID:g2351378	eukaryotic translation initiation factor 3 subunit 7	0001731 // formation of translation preinitiation complex // inferred from electronic annotation /// 0006412 // translation // inferred from electronic annotation /// 0006413 // translational initiation // inferred from sequence or structural similarity /// 0006446 // regulation of translational initiation // inferred from electronic annotation	0005737 // cytoplasm // not recorded /// 0005852 // eukaryotic translation initiation factor 3 complex // inferred from electronic annotation /// 0016282 // eukaryotic 43S preinitiation complex // inferred from electronic annotation /// 0033290 // eukaryotic 48S preinitiation complex // inferred from electronic annotation	0003743 // translation initiation factor activity // inferred from sequence or structural similarity
	MdbHLH181	AT4G20970	128	2e-030
	MdbHLH133	AT3G56970	179	2e-045
	MdbHLH187	AT3G56970	160	1e-039
	MdbHLH7	AT4G25410	117	1e-026	254064_at	putative protein hypothetical protein - Arabidopsis thaliana,PID:g3894198	transcription factor bHLH126	0006351 // transcription, DNA-templated // inferred from electronic annotation /// 0006355 // regulation of transcription, DNA-templated // traceable author statement	0005634 // nucleus // not recorded	0003677 // DNA binding // inferred from sequence or structural similarity /// 0003700 // sequence-specific DNA binding transcription factor activity // inferred from sequence or structural similarity /// 0046983 // protein dimerization activity // inferred from electronic annotation
	MdbHLH82	AT3G15890	273	3e-073	257799_at	protein kinase, putative similar to somatic embryogenesis receptor-like kinase GB:AAB61708 from [Daucus carota];supported by full-length cDNA: Ceres:6166.	PTI1-like tyrosine-protein kinase	0006468 // protein phosphorylation // inferred from electronic annotation /// 0016310 // phosphorylation // inferred from electronic annotation /// 0018108 // peptidyl-tyrosine phosphorylation // inferred from electronic annotation	0005886 // plasma membrane // inferred from direct assay /// 0005886 // plasma membrane // not recorded	0000166 // nucleotide binding // inferred from electronic annotation /// 0004672 // protein kinase activity // inferred from electronic annotation /// 0004713 // protein tyrosine kinase activity // inferred from electronic annotation /// 0004715 // non-membrane spanning protein tyrosine kinase activity // inferred from electronic annotation /// 0005524 // ATP binding // inferred from electronic a…
	MdbHLH137	AT5G51790	105	8e-024
	MdbHLH6	AT5G51790	150	6e-037
	MdbHLH81	AT5G51790	145	2e-035
	MdbHLH8	AT5G51790	158	3e-039
	MdbHLH80	AT5G51790	149	2e-036
G	MdbHLH9	AT2G41130	285	2e-077
	MdbHLH127	AT2G41130	283	9e-077
	MdbHLH134	AT1G68810	373	e-104	260034_at	putative DNA-binding protein Pfam HMM hit: helix-loop-helix DNA-binding domain	transcription factor bHLH30	0006351 // transcription, DNA-templated // inferred from electronic annotation /// 0006355 // regulation of transcription, DNA-templated // traceable author statement	0005634 // nucleus // not recorded	0003677 // DNA binding // inferred from sequence or structural similarity /// 0003700 // sequence-specific DNA binding transcription factor activity // inferred from sequence or structural similarity /// 0046983 // protein dimerization activity // inferred from electronic annotation
	MdbHLH168	AT1G68820	543	e-154	260042_at	hypothetical protein C-term similar to C-term of apoptosis inhibitor GB:AAC70265 [Lymantria dispar nucleopolyhedrovirus]; supported by cDNA: gi_13878072_gb_AF370299.1_AF370299	transmembrane Fragile-X-F-associated protein	0	0005634 // nucleus // not recorded /// 0016021 // integral component of membrane // inferred from electronic annotation	0005515 // protein binding // inferred from electronic annotation /// 0008270 // zinc ion binding // inferred from electronic annotation /// 0046872 // metal ion binding // inferred from electronic annotation
	MdbHLH44	AT1G68810	149	1e-036	260034_at	putative DNA-binding protein Pfam HMM hit: helix-loop-helix DNA-binding domain	transcription factor bHLH30	0006351 // transcription, DNA-templated // inferred from electronic annotation /// 0006355 // regulation of transcription, DNA-templated // traceable author statement	0005634 // nucleus // not recorded	0003677 // DNA binding // inferred from sequence or structural similarity /// 0003700 // sequence-specific DNA binding transcription factor activity // inferred from sequence or structural similarity /// 0046983 // protein dimerization activity // inferred from electronic annotation
	MdbHLH175	AT1G68810	139	3e-033	260034_at	putative DNA-binding protein Pfam HMM hit: helix-loop-helix DNA-binding domain	transcription factor bHLH30	0006351 // transcription, DNA-templated // inferred from electronic annotation /// 0006355 // regulation of transcription, DNA-templated // traceable author statement	0005634 // nucleus // not recorded	0003677 // DNA binding // inferred from sequence or structural similarity /// 0003700 // sequence-specific DNA binding transcription factor activity // inferred from sequence or structural similarity /// 0046983 // protein dimerization activity // inferred from electronic annotation
	MdbHLH60	AT3G57800	298	3e-081
H	MdbHLH28	AT5G54680	312	2e-085	248171_at	putative protein similar to unknown protein (pir |B71406);supported by full-length cDNA: Ceres:22343.	ILR3 (iaa-leucine resistant3); DNA binding / transcription factor	0006351 // transcription, DNA-templated // inferred from electronic annotation /// 0006355 // regulation of transcription, DNA-templated // traceable author statement	0005634 // nucleus // not recorded	0003677 // DNA binding // inferred from sequence or structural similarity /// 0003700 // sequence-specific DNA binding transcription factor activity // inferred from sequence or structural similarity /// 0046983 // protein dimerization activity // inferred from electronic annotation
	MdbHLH122	AT5G54680	314	3e-086	248171_at	putative protein similar to unknown protein (pir |B71406);supported by full-length cDNA: Ceres:22343.	ILR3 (iaa-leucine resistant3); DNA binding / transcription factor	0006351 // transcription, DNA-templated // inferred from electronic annotation /// 0006355 // regulation of transcription, DNA-templated // traceable author statement	0005634 // nucleus // not recorded	0003677 // DNA binding // inferred from sequence or structural similarity /// 0003700 // sequence-specific DNA binding transcription factor activity // inferred from sequence or structural similarity /// 0046983 // protein dimerization activity // inferred from electronic annotation
	MdbHLH41	AT5G54680	266	9e-072	248171_at	putative protein similar to unknown protein (pir |B71406);supported by full-length cDNA: Ceres:22343.	ILR3 (iaa-leucine resistant3); DNA binding / transcription factor	0006351 // transcription, DNA-templated // inferred from electronic annotation /// 0006355 // regulation of transcription, DNA-templated // traceable author statement	0005634 // nucleus // not recorded	0003677 // DNA binding // inferred from sequence or structural similarity /// 0003700 // sequence-specific DNA binding transcription factor activity // inferred from sequence or structural similarity /// 0046983 // protein dimerization activity // inferred from electronic annotation
	MdbHLH139	AT4G14410	245	1e-065	245331_at	hypothetical protein ;supported by full-length cDNA: Ceres:40736.	transcription factor bHLH104	0006351 // transcription, DNA-templated // inferred from electronic annotation /// 0006355 // regulation of transcription, DNA-templated // traceable author statement	0005634 // nucleus // not recorded	0003677 // DNA binding // inferred from sequence or structural similarity /// 0003700 // sequence-specific DNA binding transcription factor activity // inferred from sequence or structural similarity /// 0046983 // protein dimerization activity // inferred from electronic annotation
	MdbHLH125	AT3G23210	129	8e-031	257916_at	unknown protein similar to hypothetical protein GB:CAB10220 from [Arabidopsis thaliana]	transcription factor bHLH34	0006351 // transcription, DNA-templated // inferred from electronic annotation /// 0006355 // regulation of transcription, DNA-templated // traceable author statement /// 0009718 // anthocyanin-containing compound biosynthetic process // inferred from reviewed computational analysis /// 0009744 // response to sucrose // inferred from reviewed computational analysis /// 0010224 // response to UV-B…	0005634 // nucleus // not recorded	0003677 // DNA binding // inferred from sequence or structural similarity /// 0003700 // sequence-specific DNA binding transcription factor activity // inferred from sequence or structural similarity /// 0046983 // protein dimerization activity // inferred from electronic annotation
	MdbHLH164	AT3G23210	129	8e-031	257916_at	unknown protein similar to hypothetical protein GB:CAB10220 from [Arabidopsis thaliana]	transcription factor bHLH34	0006351 // transcription, DNA-templated // inferred from electronic annotation /// 0006355 // regulation of transcription, DNA-templated // traceable author statement /// 0009718 // anthocyanin-containing compound biosynthetic process // inferred from reviewed computational analysis /// 0009744 // response to sucrose // inferred from reviewed computational analysis /// 0010224 // response to UV-B…	0005634 // nucleus // not recorded	0003677 // DNA binding // inferred from sequence or structural similarity /// 0003700 // sequence-specific DNA binding transcription factor activity // inferred from sequence or structural similarity /// 0046983 // protein dimerization activity // inferred from electronic annotation
	MdbHLH53	AT3G19860	297	8e-081	257990_at	putative myc-like DNA-binding protein similar to GB:AAB72192 from [Arabidopsis thaliana]	transcription factor bHLH121	0006351 // transcription, DNA-templated // inferred from electronic annotation /// 0006355 // regulation of transcription, DNA-templated // inferred from electronic annotation /// 0006635 // fatty acid beta-oxidation // inferred from reviewed computational analysis /// 0016558 // protein import into peroxisome matrix // inferred from reviewed computational analysis	0005634 // nucleus // not recorded	0003677 // DNA binding // inferred from sequence or structural similarity /// 0003700 // sequence-specific DNA binding transcription factor activity // inferred from sequence or structural similarity /// 0046983 // protein dimerization activity // inferred from electronic annotation
	MdbHLH17	AT3G19860	285	2e-077	257990_at	putative myc-like DNA-binding protein similar to GB:AAB72192 from [Arabidopsis thaliana]	transcription factor bHLH121	0006351 // transcription, DNA-templated // inferred from electronic annotation /// 0006355 // regulation of transcription, DNA-templated // inferred from electronic annotation /// 0006635 // fatty acid beta-oxidation // inferred from reviewed computational analysis /// 0016558 // protein import into peroxisome matrix // inferred from reviewed computational analysis	0005634 // nucleus // not recorded	0003677 // DNA binding // inferred from sequence or structural similarity /// 0003700 // sequence-specific DNA binding transcription factor activity // inferred from sequence or structural similarity /// 0046983 // protein dimerization activity // inferred from electronic annotation
	MdbHLH159	AT3G19860	228	5e-060	257990_at	putative myc-like DNA-binding protein similar to GB:AAB72192 from [Arabidopsis thaliana]	transcription factor bHLH121	0006351 // transcription, DNA-templated // inferred from electronic annotation /// 0006355 // regulation of transcription, DNA-templated // inferred from electronic annotation /// 0006635 // fatty acid beta-oxidation // inferred from reviewed computational analysis /// 0016558 // protein import into peroxisome matrix // inferred from reviewed computational analysis	0005634 // nucleus // not recorded	0003677 // DNA binding // inferred from sequence or structural similarity /// 0003700 // sequence-specific DNA binding transcription factor activity // inferred from sequence or structural similarity /// 0046983 // protein dimerization activity // inferred from electronic annotation
I	MdbHLH94	AT5G67060	193	1e-049	247023_at	putative protein similar to unknown protein (emb CAB62312.1)	HEC1 (HECATE 1); transcription factor	0006351 // transcription, DNA-templated // inferred from electronic annotation /// 0006355 // regulation of transcription, DNA-templated // traceable author statement /// 0007275 // multicellular organismal development // inferred from electronic annotation /// 0010500 // transmitting tissue development // inferred from genetic interaction /// 0048445 // carpel morphogenesis // inferred from revi…	0005634 // nucleus // not recorded	0003677 // DNA binding // inferred from electronic annotation /// 0003700 // sequence-specific DNA binding transcription factor activity // inferred from sequence or structural similarity /// 0046983 // protein dimerization activity // inferred from electronic annotation
	MdbHLH154	AT3G50330	186	1e-047
	MdbHLH18	AT3G50330	195	3e-050
	MdbHLH1	AT5G09750	182	2e-046
	MdbHLH104	AT3G21330	279	2e-075
	MdbHLH140	AT3G21330	287	9e-078
	MdbHLH36	AT5G01310	119	2e-027	251111_at	putative protein different hypothetical proteins - different species	adenylylsulfate sulfohydrolase	0000278 // mitotic cell cycle // inferred from reviewed computational analysis /// 0000738 // DNA catabolic process, exonucleolytic // inferred from electronic annotation /// 0006259 // DNA metabolic process // inferred from reviewed computational analysis /// 0006260 // DNA replication // inferred from electronic annotation /// 0006281 // DNA repair // inferred from electronic annotation /// 000…	0005634 // nucleus // not recorded	0000166 // nucleotide binding // inferred from electronic annotation /// 0003677 // DNA binding // inferred from electronic annotation /// 0003700 // sequence-specific DNA binding transcription factor activity // inferred from sequence or structural similarity /// 0003824 // catalytic activity // inferred from electronic annotation /// 0005524 // ATP binding // inferred from electronic annotation…
	MdbHLH129	AT5G01310	124	5e-029	251111_at	putative protein different hypothetical proteins - different species	adenylylsulfate sulfohydrolase	0000278 // mitotic cell cycle // inferred from reviewed computational analysis /// 0000738 // DNA catabolic process, exonucleolytic // inferred from electronic annotation /// 0006259 // DNA metabolic process // inferred from reviewed computational analysis /// 0006260 // DNA replication // inferred from electronic annotation /// 0006281 // DNA repair // inferred from electronic annotation /// 000…	0005634 // nucleus // not recorded	0000166 // nucleotide binding // inferred from electronic annotation /// 0003677 // DNA binding // inferred from electronic annotation /// 0003700 // sequence-specific DNA binding transcription factor activity // inferred from sequence or structural similarity /// 0003824 // catalytic activity // inferred from electronic annotation /// 0005524 // ATP binding // inferred from electronic annotation…
	MdbHLH112	AT2G34820	126	2e-029	267426_at	hypothetical protein predicted by genscan	transcription factor bHLH53	0006351 // transcription, DNA-templated // inferred from electronic annotation /// 0006355 // regulation of transcription, DNA-templated // traceable author statement	0005634 // nucleus // not recorded	0003677 // DNA binding // inferred from sequence or structural similarity /// 0003700 // sequence-specific DNA binding transcription factor activity // inferred from sequence or structural similarity /// 0046983 // protein dimerization activity // inferred from electronic annotation
	MdbHLH142	AT2G34820	117	1e-026	267426_at	hypothetical protein predicted by genscan	transcription factor bHLH53	0006351 // transcription, DNA-templated // inferred from electronic annotation /// 0006355 // regulation of transcription, DNA-templated // traceable author statement	0005634 // nucleus // not recorded	0003677 // DNA binding // inferred from sequence or structural similarity /// 0003700 // sequence-specific DNA binding transcription factor activity // inferred from sequence or structural similarity /// 0046983 // protein dimerization activity // inferred from electronic annotation
	MdbHLH160	AT3G19500	144	8e-035	258018_at	hypothetical protein predicted by genscan+;supported by full-length cDNA: Ceres:110428.	transcription factor bHLH113	0006351 // transcription, DNA-templated // inferred from electronic annotation /// 0006355 // regulation of transcription, DNA-templated // traceable author statement	0005634 // nucleus // not recorded	0003677 // DNA binding // inferred from electronic annotation /// 0003700 // sequence-specific DNA binding transcription factor activity // inferred from sequence or structural similarity /// 0046983 // protein dimerization activity // inferred from electronic annotation
	MdbHLH74	AT5G08130	368	e-102	250569_at	myc-like protein myc-like regulatory R gene product - Phyllostachys acuta, EMBL:U11448	BIM1; DNA binding / protein binding / transcription factor	0006351 // transcription, DNA-templated // inferred from electronic annotation /// 0006355 // regulation of transcription, DNA-templated // traceable author statement /// 0009742 // brassinosteroid mediated signaling pathway // inferred from genetic interaction /// 0009855 // determination of bilateral symmetry // inferred from reviewed computational analysis /// 0009944 // polarity specification…	0005634 // nucleus // not recorded	0003677 // DNA binding // inferred from sequence or structural similarity /// 0003700 // sequence-specific DNA binding transcription factor activity // inferred from direct assay /// 0003700 // sequence-specific DNA binding transcription factor activity // inferred from sequence or structural similarity /// 0005515 // protein binding // inferred from physical interaction /// 0046983 // protein di…
	MdbHLH147	AT5G08130	291	1e-078	250569_at	myc-like protein myc-like regulatory R gene product - Phyllostachys acuta, EMBL:U11448	BIM1; DNA binding / protein binding / transcription factor	0006351 // transcription, DNA-templated // inferred from electronic annotation /// 0006355 // regulation of transcription, DNA-templated // traceable author statement /// 0009742 // brassinosteroid mediated signaling pathway // inferred from genetic interaction /// 0009855 // determination of bilateral symmetry // inferred from reviewed computational analysis /// 0009944 // polarity specification…	0005634 // nucleus // not recorded	0003677 // DNA binding // inferred from sequence or structural similarity /// 0003700 // sequence-specific DNA binding transcription factor activity // inferred from direct assay /// 0003700 // sequence-specific DNA binding transcription factor activity // inferred from sequence or structural similarity /// 0005515 // protein binding // inferred from physical interaction /// 0046983 // protein di…
	MdbHLH135	AT1G69010	342	2e-094	259645_at	putative DNA-binding protein predicted by genscan, multiple est matches; Pfam HMM hit: helix-loop-helix DNA-binding domain;supported by full-length cDNA: Ceres:27793.	BIM2 (BES1-interacting Myc-like protein 2); DNA binding / transcription factor	0006351 // transcription, DNA-templated // inferred from electronic annotation /// 0006355 // regulation of transcription, DNA-templated // inferred from electronic annotation	0005634 // nucleus // not recorded	0003677 // DNA binding // inferred from sequence or structural similarity /// 0003700 // sequence-specific DNA binding transcription factor activity // inferred from sequence or structural similarity /// 0046983 // protein dimerization activity // inferred from electronic annotation
	MdbHLH170	AT1G69010	340	9e-094	259645_at	putative DNA-binding protein predicted by genscan, multiple est matches; Pfam HMM hit: helix-loop-helix DNA-binding domain;supported by full-length cDNA: Ceres:27793.	BIM2 (BES1-interacting Myc-like protein 2); DNA binding / transcription factor	0006351 // transcription, DNA-templated // inferred from electronic annotation /// 0006355 // regulation of transcription, DNA-templated // inferred from electronic annotation	0005634 // nucleus // not recorded	0003677 // DNA binding // inferred from sequence or structural similarity /// 0003700 // sequence-specific DNA binding transcription factor activity // inferred from sequence or structural similarity /// 0046983 // protein dimerization activity // inferred from electronic annotation
	MdbHLH77	AT4G00050	344	8e-095	255694_at	putative transcriptional regulator	UNE10 (unfertilized embryo sac 10); DNA binding / transcription factor	0006351 // transcription, DNA-templated // inferred from electronic annotation /// 0006355 // regulation of transcription, DNA-templated // traceable author statement /// 0009567 // double fertilization forming a zygote and endosperm // inferred from mutant phenotype	0005634 // nucleus // not recorded /// 0009506 // plasmodesma // inferred from direct assay	0003677 // DNA binding // inferred from sequence or structural similarity /// 0003700 // sequence-specific DNA binding transcription factor activity // inferred from sequence or structural similarity /// 0046983 // protein dimerization activity // inferred from electronic annotation
	MdbHLH73	AT5G61270	181	1e-045
	MdbHLH146	AT4G00050	153	4e-037	255694_at	putative transcriptional regulator	UNE10 (unfertilized embryo sac 10); DNA binding / transcription factor	0006351 // transcription, DNA-templated // inferred from electronic annotation /// 0006355 // regulation of transcription, DNA-templated // traceable author statement /// 0009567 // double fertilization forming a zygote and endosperm // inferred from mutant phenotype	0005634 // nucleus // not recorded /// 0009506 // plasmodesma // inferred from direct assay	0003677 // DNA binding // inferred from sequence or structural similarity /// 0003700 // sequence-specific DNA binding transcription factor activity // inferred from sequence or structural similarity /// 0046983 // protein dimerization activity // inferred from electronic annotation
	MdbHLH19	AT4G36930	220	1e-057	246212_at	putative protein ; supported by cDNA: gi_11245493_gb_AF319540.1_AF319540	SPT (SPATULA); DNA binding / transcription factor	0006351 // transcription, DNA-templated // inferred from electronic annotation /// 0006355 // regulation of transcription, DNA-templated // inferred from electronic annotation /// 0007275 // multicellular organismal development // inferred from electronic annotation /// 0007623 // circadian rhythm // inferred from expression pattern /// 0009409 // response to cold // inferred from mutant phenotyp…	0005634 // nucleus // inferred from direct assay /// 0005634 // nucleus // not recorded	0003677 // DNA binding // inferred from sequence or structural similarity /// 0003700 // sequence-specific DNA binding transcription factor activity // inferred from sequence or structural similarity /// 0003700 // sequence-specific DNA binding transcription factor activity // traceable author statement /// 0005515 // protein binding // inferred from physical interaction /// 0046983 // protein di…
	MdbHLH161	AT4G36930	166	2e-041	246212_at	putative protein ; supported by cDNA: gi_11245493_gb_AF319540.1_AF319540	SPT (SPATULA); DNA binding / transcription factor	0006351 // transcription, DNA-templated // inferred from electronic annotation /// 0006355 // regulation of transcription, DNA-templated // inferred from electronic annotation /// 0007275 // multicellular organismal development // inferred from electronic annotation /// 0007623 // circadian rhythm // inferred from expression pattern /// 0009409 // response to cold // inferred from mutant phenotyp…	0005634 // nucleus // inferred from direct assay /// 0005634 // nucleus // not recorded	0003677 // DNA binding // inferred from sequence or structural similarity /// 0003700 // sequence-specific DNA binding transcription factor activity // inferred from sequence or structural similarity /// 0003700 // sequence-specific DNA binding transcription factor activity // traceable author statement /// 0005515 // protein binding // inferred from physical interaction /// 0046983 // protein di…
	MdbHLH37	AT1G09530	278	1e-074	264510_at	putative phytochrome-associated protein 3 similar to GB:AAC99771; supported by cDNA: gi_3929585_gb_AF100166.1_AF100166	PIF3 (PHYTOCHROME INTERACTING FACTOR 3); DNA binding / protein binding / transcription factor/ transcription regulator	0006351 // transcription, DNA-templated // inferred from electronic annotation /// 0006355 // regulation of transcription, DNA-templated // traceable author statement /// 0007165 // signal transduction // traceable author statement /// 0007623 // circadian rhythm // inferred from reviewed computational analysis /// 0009585 // red, far-red light phototransduction // inferred from electronic annota…	0005634 // nucleus // inferred from direct assay /// 0005634 // nucleus // not recorded	0003677 // DNA binding // inferred from direct assay /// 0003677 // DNA binding // inferred from sequence or structural similarity /// 0003700 // sequence-specific DNA binding transcription factor activity // inferred from sequence or structural similarity /// 0005515 // protein binding // inferred from physical interaction /// 0042802 // identical protein binding // inferred from physical intera…
	MdbHLH130	AT1G09530	286	5e-077	264510_at	putative phytochrome-associated protein 3 similar to GB:AAC99771; supported by cDNA: gi_3929585_gb_AF100166.1_AF100166	PIF3 (PHYTOCHROME INTERACTING FACTOR 3); DNA binding / protein binding / transcription factor/ transcription regulator	0006351 // transcription, DNA-templated // inferred from electronic annotation /// 0006355 // regulation of transcription, DNA-templated // traceable author statement /// 0007165 // signal transduction // traceable author statement /// 0007623 // circadian rhythm // inferred from reviewed computational analysis /// 0009585 // red, far-red light phototransduction // inferred from electronic annota…	0005634 // nucleus // inferred from direct assay /// 0005634 // nucleus // not recorded	0003677 // DNA binding // inferred from direct assay /// 0003677 // DNA binding // inferred from sequence or structural similarity /// 0003700 // sequence-specific DNA binding transcription factor activity // inferred from sequence or structural similarity /// 0005515 // protein binding // inferred from physical interaction /// 0042802 // identical protein binding // inferred from physical intera…
	MdbHLH106	AT4G36930	113	5e-026	246212_at	putative protein ; supported by cDNA: gi_11245493_gb_AF319540.1_AF319540	SPT (SPATULA); DNA binding / transcription factor	0006351 // transcription, DNA-templated // inferred from electronic annotation /// 0006355 // regulation of transcription, DNA-templated // inferred from electronic annotation /// 0007275 // multicellular organismal development // inferred from electronic annotation /// 0007623 // circadian rhythm // inferred from expression pattern /// 0009409 // response to cold // inferred from mutant phenotyp…	0005634 // nucleus // inferred from direct assay /// 0005634 // nucleus // not recorded	0003677 // DNA binding // inferred from sequence or structural similarity /// 0003700 // sequence-specific DNA binding transcription factor activity // inferred from sequence or structural similarity /// 0003700 // sequence-specific DNA binding transcription factor activity // traceable author statement /// 0005515 // protein binding // inferred from physical interaction /// 0046983 // protein di…
	MdbHLH92	AT4G36930	127	8e-030	246212_at	putative protein ; supported by cDNA: gi_11245493_gb_AF319540.1_AF319540	SPT (SPATULA); DNA binding / transcription factor	0006351 // transcription, DNA-templated // inferred from electronic annotation /// 0006355 // regulation of transcription, DNA-templated // inferred from electronic annotation /// 0007275 // multicellular organismal development // inferred from electronic annotation /// 0007623 // circadian rhythm // inferred from expression pattern /// 0009409 // response to cold // inferred from mutant phenotyp…	0005634 // nucleus // inferred from direct assay /// 0005634 // nucleus // not recorded	0003677 // DNA binding // inferred from sequence or structural similarity /// 0003700 // sequence-specific DNA binding transcription factor activity // inferred from sequence or structural similarity /// 0003700 // sequence-specific DNA binding transcription factor activity // traceable author statement /// 0005515 // protein binding // inferred from physical interaction /// 0046983 // protein di…
	MdbHLH50	AT2G20180	243	2e-064	265584_at	unknown protein	PIL5 (PHYTOCHROME INTERACTING FACTOR 3-LIKE 5); DNA binding / phytochrome binding / transcription factor	0006351 // transcription, DNA-templated // inferred from electronic annotation /// 0006355 // regulation of transcription, DNA-templated // inferred from mutant phenotype /// 0006783 // heme biosynthetic process // inferred from mutant phenotype /// 0009686 // gibberellin biosynthetic process // inferred from reviewed computational analysis /// 0009740 // gibberellic acid mediated signaling pathw…	0005634 // nucleus // inferred from direct assay /// 0005634 // nucleus // not recorded	0003677 // DNA binding // inferred from direct assay /// 0003700 // sequence-specific DNA binding transcription factor activity // inferred from direct assay /// 0003700 // sequence-specific DNA binding transcription factor activity // inferred from sequence or structural similarity /// 0003700 // sequence-specific DNA binding transcription factor activity // traceable author statement /// 000551…
	MdbHLH110	AT2G20180	330	1e-090	265584_at	unknown protein	PIL5 (PHYTOCHROME INTERACTING FACTOR 3-LIKE 5); DNA binding / phytochrome binding / transcription factor	0006351 // transcription, DNA-templated // inferred from electronic annotation /// 0006355 // regulation of transcription, DNA-templated // inferred from mutant phenotype /// 0006783 // heme biosynthetic process // inferred from mutant phenotype /// 0009686 // gibberellin biosynthetic process // inferred from reviewed computational analysis /// 0009740 // gibberellic acid mediated signaling pathw…	0005634 // nucleus // inferred from direct assay /// 0005634 // nucleus // not recorded	0003677 // DNA binding // inferred from direct assay /// 0003700 // sequence-specific DNA binding transcription factor activity // inferred from direct assay /// 0003700 // sequence-specific DNA binding transcription factor activity // inferred from sequence or structural similarity /// 0003700 // sequence-specific DNA binding transcription factor activity // traceable author statement /// 000551…
J	MdbHLH32	AT5G64980	99	4e-021	247234_at	putative protein similar to unknown protein (gb|AAD15341.1)	hypothetical protein		0005634 // nucleus // not recorded
K	MdbHLH72	AT1G74530	291	7e-079	260215_at	unknown protein	hypothetical protein		0009507 // chloroplast // not recorded
	MdbHLH111	AT2G31280	364	e-101
	MdbHLH15	AT5G56960	266	3e-071
	MdbHLH158	AT5G56960	261	1e-069
L	MdbHLH34	AT2G40200	137	1e-032	263380_at	hypothetical protein	transcription factor bHLH51	0006351 // transcription, DNA-templated // inferred from electronic annotation /// 0006355 // regulation of transcription, DNA-templated // traceable author statement	0005634 // nucleus // not recorded	0003677 // DNA binding // inferred from sequence or structural similarity /// 0003700 // sequence-specific DNA binding transcription factor activity // inferred from sequence or structural similarity /// 0046983 // protein dimerization activity // inferred from electronic annotation
	MdbHLH61	AT4G38070	144	5e-035	253023_at	hypothetical protein	transcription factor bHLH131	0006351 // transcription, DNA-templated // inferred from electronic annotation /// 0006355 // regulation of transcription, DNA-templated // inferred from electronic annotation	0005634 // nucleus // inferred from electronic annotation /// 0005737 // cytoplasm // not recorded /// 0005739 // mitochondrion // inferred from direct assay	0003677 // DNA binding // inferred from sequence or structural similarity /// 0003700 // sequence-specific DNA binding transcription factor activity // inferred from sequence or structural similarity /// 0046983 // protein dimerization activity // inferred from electronic annotation
	MdbHLH98	AT1G69010	113	2e-025	259645_at	putative DNA-binding protein predicted by genscan, multiple est matches; Pfam HMM hit: helix-loop-helix DNA-binding domain;supported by full-length cDNA: Ceres:27793.	BIM2 (BES1-interacting Myc-like protein 2); DNA binding / transcription factor	0006351 // transcription, DNA-templated // inferred from electronic annotation /// 0006355 // regulation of transcription, DNA-templated // inferred from electronic annotation	0005634 // nucleus // not recorded	0003677 // DNA binding // inferred from sequence or structural similarity /// 0003700 // sequence-specific DNA binding transcription factor activity // inferred from sequence or structural similarity /// 0046983 // protein dimerization activity // inferred from electronic annotation
	MdbHLH5	AT2G31730	88	1e-017	263467_at	unknown protein	basic helix-loop-helix domain-containing protein	0006355 // regulation of transcription, DNA-templated // inferred from sequence or structural similarity /// 0009723 // response to ethylene // inferred from sequence or structural similarity /// 0009739 // response to gibberellin // inferred from expression pattern	0005634 // nucleus // not recorded	0003700 // sequence-specific DNA binding transcription factor activity // inferred from sequence or structural similarity /// 0046983 // protein dimerization activity // inferred from electronic annotation
	MdbHLH174	AT5G43650	164	9e-041
M	MdbHLH166	AT2G20180	63	2e-010	265584_at	unknown protein	PIL5 (PHYTOCHROME INTERACTING FACTOR 3-LIKE 5); DNA binding / phytochrome binding / transcription factor	0006351 // transcription, DNA-templated // inferred from electronic annotation /// 0006355 // regulation of transcription, DNA-templated // inferred from mutant phenotype /// 0006783 // heme biosynthetic process // inferred from mutant phenotype /// 0009686 // gibberellin biosynthetic process // inferred from reviewed computational analysis /// 0009740 // gibberellic acid mediated signaling pathw…	0005634 // nucleus // inferred from direct assay /// 0005634 // nucleus // not recorded	0003677 // DNA binding // inferred from direct assay /// 0003700 // sequence-specific DNA binding transcription factor activity // inferred from direct assay /// 0003700 // sequence-specific DNA binding transcription factor activity // inferred from sequence or structural similarity /// 0003700 // sequence-specific DNA binding transcription factor activity // traceable author statement /// 000551…
	MdbHLH178	AT3G22100	107	2e-023
	MdbHLH40	AT3G04750	724	0.0	258817_at	hypothetical protein similar to hypothetical proteins GB:AAC35225, GB:AAD22358, GB:AAD22682 [Arabidopsis thaliana]	pentatricopeptide repeat-containing protein	0006457 // protein folding // inferred from electronic annotation	0005739 // mitochondrion // not recorded /// 0005783 // endoplasmic reticulum // inferred from electronic annotation	0005509 // calcium ion binding // inferred from electronic annotation /// 0051082 // unfolded protein binding // inferred from electronic annotation
N	MdbHLH46	AT1G29950	192	2e-049	260027_at	unknown protein	CPuORF34 (Conserved peptide upstream open reading frame 34)	0006351 // transcription, DNA-templated // inferred from electronic annotation /// 0006355 // regulation of transcription, DNA-templated // traceable author statement	0005634 // nucleus // not recorded /// 0005739 // mitochondrion // not recorded	0003677 // DNA binding // inferred from electronic annotation /// 0003700 // sequence-specific DNA binding transcription factor activity // inferred from sequence or structural similarity /// 0046983 // protein dimerization activity // inferred from electronic annotation
	MdbHLH179	AT2G43010	268	1e-071	265248_at	unknown protein ; supported by cDNA: gi_13430617_gb_AF360221.1_AF360221	PIF4 (phytochrome interacting factor 4); DNA binding / protein binding / transcription factor	0000165 // MAPK cascade // inferred from reviewed computational analysis /// 0006351 // transcription, DNA-templated // inferred from electronic annotation /// 0006355 // regulation of transcription, DNA-templated // inferred from reviewed computational analysis /// 0006612 // protein targeting to membrane // inferred from reviewed computational analysis /// 0007623 // circadian rhythm // inferre…	0005634 // nucleus // inferred from direct assay /// 0005634 // nucleus // not recorded	0003677 // DNA binding // inferred from direct assay /// 0003677 // DNA binding // inferred from sequence or structural similarity /// 0003700 // sequence-specific DNA binding transcription factor activity // inferred from sequence or structural similarity /// 0005515 // protein binding // inferred from physical interaction /// 0046983 // protein dimerization activity // inferred from electronic …
O	MdbHLH14	AT4G29100	262	2e-070	253746_at	putative protein hypothetical protein - Arabidopsis thaliana, PID:g4337210	transcription factor bHLH68	0006351 // transcription, DNA-templated // inferred from electronic annotation /// 0006355 // regulation of transcription, DNA-templated // traceable author statement	0005634 // nucleus // not recorded	0003677 // DNA binding // inferred from electronic annotation /// 0003700 // sequence-specific DNA binding transcription factor activity // inferred from sequence or structural similarity /// 0046983 // protein dimerization activity // inferred from electronic annotation
	MdbHLH157	AT4G29100	333	2e-091	253746_at	putative protein hypothetical protein - Arabidopsis thaliana, PID:g4337210	transcription factor bHLH68	0006351 // transcription, DNA-templated // inferred from electronic annotation /// 0006355 // regulation of transcription, DNA-templated // traceable author statement	0005634 // nucleus // not recorded	0003677 // DNA binding // inferred from electronic annotation /// 0003700 // sequence-specific DNA binding transcription factor activity // inferred from sequence or structural similarity /// 0046983 // protein dimerization activity // inferred from electronic annotation
	MdbHLH180	AT4G29100	238	3e-063	253746_at	putative protein hypothetical protein - Arabidopsis thaliana, PID:g4337210	transcription factor bHLH68	0006351 // transcription, DNA-templated // inferred from electronic annotation /// 0006355 // regulation of transcription, DNA-templated // traceable author statement	0005634 // nucleus // not recorded	0003677 // DNA binding // inferred from electronic annotation /// 0003700 // sequence-specific DNA binding transcription factor activity // inferred from sequence or structural similarity /// 0046983 // protein dimerization activity // inferred from electronic annotation
	MdbHLH33	AT1G05710	161	2e-040	263179_at	unknown protein similar to unknown protein GB:AAD24850;supported by full-length cDNA: Ceres:3900.	basic helix-loop-helix domain-containing protein	0006355 // regulation of transcription, DNA-templated // inferred from sequence or structural similarity /// 0009723 // response to ethylene // inferred from sequence or structural similarity	0005634 // nucleus // not recorded	0003700 // sequence-specific DNA binding transcription factor activity // inferred from sequence or structural similarity /// 0046983 // protein dimerization activity // inferred from electronic annotation
	MdbHLH29	AT3G20640	325	3e-089
	MdbHLH123	AT3G20640	323	1e-088
	MdbHLH43	AT1G61660	231	1e-060	265034_at	unknown protein ;supported by full-length cDNA: Ceres:159557.	transcription factor bHLH112	0006351 // transcription, DNA-templated // inferred from electronic annotation /// 0006355 // regulation of transcription, DNA-templated // inferred from electronic annotation /// 0006612 // protein targeting to membrane // inferred from reviewed computational analysis /// 0009963 // positive regulation of flavonoid biosynthetic process // inferred from reviewed computational analysis /// 0010363…	0005634 // nucleus // not recorded	0003677 // DNA binding // inferred from sequence or structural similarity /// 0003700 // sequence-specific DNA binding transcription factor activity // inferred from sequence or structural similarity /// 0005515 // protein binding // inferred from physical interaction /// 0046983 // protein dimerization activity // inferred from electronic annotation
	MdbHLH116	AT1G61660	226	4e-059	265034_at	unknown protein ;supported by full-length cDNA: Ceres:159557.	transcription factor bHLH112	0006351 // transcription, DNA-templated // inferred from electronic annotation /// 0006355 // regulation of transcription, DNA-templated // inferred from electronic annotation /// 0006612 // protein targeting to membrane // inferred from reviewed computational analysis /// 0009963 // positive regulation of flavonoid biosynthetic process // inferred from reviewed computational analysis /// 0010363…	0005634 // nucleus // not recorded	0003677 // DNA binding // inferred from sequence or structural similarity /// 0003700 // sequence-specific DNA binding transcription factor activity // inferred from sequence or structural similarity /// 0005515 // protein binding // inferred from physical interaction /// 0046983 // protein dimerization activity // inferred from electronic annotation
	MdbHLH84	AT1G27660	270	2e-072
	MdbHLH128	AT1G27660	268	6e-072
	MdbHLH132	AT1G31050	221	1e-057	265160_at	unknown protein similar to EST gb|AA395190	transcription factor bHLH111	0000041 // transition metal ion transport // inferred from reviewed computational analysis /// 0006351 // transcription, DNA-templated // inferred from electronic annotation /// 0006355 // regulation of transcription, DNA-templated // traceable author statement /// 0015698 // inorganic anion transport // inferred from reviewed computational analysis /// 0048527 // lateral root development // infe…	0005634 // nucleus // not recorded	0003677 // DNA binding // inferred from electronic annotation /// 0003700 // sequence-specific DNA binding transcription factor activity // inferred from sequence or structural similarity /// 0046983 // protein dimerization activity // inferred from electronic annotation
	MdbHLH47	AT2G34820	108	5e-024	267426_at	hypothetical protein predicted by genscan	transcription factor bHLH53	0006351 // transcription, DNA-templated // inferred from electronic annotation /// 0006355 // regulation of transcription, DNA-templated // traceable author statement	0005634 // nucleus // not recorded	0003677 // DNA binding // inferred from sequence or structural similarity /// 0003700 // sequence-specific DNA binding transcription factor activity // inferred from sequence or structural similarity /// 0046983 // protein dimerization activity // inferred from electronic annotation
P	MdbHLH30	AT2G14760	148	6e-036	267105_at	hypothetical protein predicted by genscan	transcription factor bHLH84	0006351 // transcription, DNA-templated // inferred from electronic annotation /// 0006355 // regulation of transcription, DNA-templated // inferred from electronic annotation /// 0009555 // pollen development // inferred from mutant phenotype	0005634 // nucleus // not recorded	0003677 // DNA binding // inferred from electronic annotation /// 0003700 // sequence-specific DNA binding transcription factor activity // inferred from sequence or structural similarity /// 0046983 // protein dimerization activity // inferred from electronic annotation
	MdbHLH118	AT2G14760	176	2e-044	267105_at	hypothetical protein predicted by genscan	transcription factor bHLH84	0006351 // transcription, DNA-templated // inferred from electronic annotation /// 0006355 // regulation of transcription, DNA-templated // inferred from electronic annotation /// 0009555 // pollen development // inferred from mutant phenotype	0005634 // nucleus // not recorded	0003677 // DNA binding // inferred from electronic annotation /// 0003700 // sequence-specific DNA binding transcription factor activity // inferred from sequence or structural similarity /// 0046983 // protein dimerization activity // inferred from electronic annotation
	MdbHLH55	AT4G33880	211	6e-055
	MdbHLH108	AT4G33880	203	2e-052
	MdbHLH151	AT1G27450	251	8e-067	264439_at	adenine phosphoribosyltransferase 1, APRT identical to GB:P31166; similar to ESTs gb|N65531, gb|R90631, gb|T21275, and gb|AA713070;supported by full-length cDNA: Ceres:102971.	APT1 (ADENINE PHOSPHORIBOSYL TRANSFERASE 1); adenine phosphoribosyltransferase	0006094 // gluconeogenesis // inferred from reviewed computational analysis /// 0006096 // glycolytic process // inferred from reviewed computational analysis /// 0006166 // purine ribonucleoside salvage // inferred from electronic annotation /// 0006168 // adenine salvage // traceable author statement /// 0007623 // circadian rhythm // inferred from expression pattern /// 0009116 // nucleoside m…	0005737 // cytoplasm // not recorded /// 0005794 // Golgi apparatus // inferred from direct assay /// 0005829 // cytosol // inferred from direct assay /// 0005886 // plasma membrane // inferred from direct assay /// 0009505 // plant-type cell wall // inferred from direct assay /// 0009507 // chloroplast // inferred from direct assay /// 0009536 // plastid // inferred from electronic annotation //…	0003999 // adenine phosphoribosyltransferase activity // inferred from direct assay /// 0003999 // adenine phosphoribosyltransferase activity // inferred from mutant phenotype /// 0003999 // adenine phosphoribosyltransferase activity // inferred from sequence or structural similarity /// 0016740 // transferase activity // inferred from electronic annotation /// 0016757 // transferase activity, tr…
	MdbHLH91	AT4G33880	198	4e-051
	MdbHLH150	AT4G33880	193	1e-049
	MdbHLH62	AT5G37800	204	5e-053
	MdbHLH105	AT5G37800	202	2e-052
Q	MdbHLH24	AT1G51140	189	3e-048	245748_at	unknown protein contains similarity to phytochrome interacting factor 3 GI:3929586 from [Arabidopsis thaliana]; supported by cDNA: gi_14334499_gb_AY034941.1_	transcription factor bHLH122	0006351 // transcription, DNA-templated // inferred from electronic annotation /// 0006355 // regulation of transcription, DNA-templated // traceable author statement /// 0010119 // regulation of stomatal movement // inferred from direct assay /// 0048573 // photoperiodism, flowering // inferred from mutant phenotype	0005634 // nucleus // not recorded	0003677 // DNA binding // inferred from sequence or structural similarity /// 0003700 // sequence-specific DNA binding transcription factor activity // inferred from sequence or structural similarity /// 0046983 // protein dimerization activity // inferred from electronic annotation
	MdbHLH119	AT1G51140	219	4e-057	245748_at	unknown protein contains similarity to phytochrome interacting factor 3 GI:3929586 from [Arabidopsis thaliana]; supported by cDNA: gi_14334499_gb_AY034941.1_	transcription factor bHLH122	0006351 // transcription, DNA-templated // inferred from electronic annotation /// 0006355 // regulation of transcription, DNA-templated // traceable author statement /// 0010119 // regulation of stomatal movement // inferred from direct assay /// 0048573 // photoperiodism, flowering // inferred from mutant phenotype	0005634 // nucleus // not recorded	0003677 // DNA binding // inferred from sequence or structural similarity /// 0003700 // sequence-specific DNA binding transcription factor activity // inferred from sequence or structural similarity /// 0046983 // protein dimerization activity // inferred from electronic annotation
	MdbHLH59	AT2G42280	261	5e-070	267628_at	unknown protein similar to GP|2262147|AC002330	transcription factor bHLH130	0006351 // transcription, DNA-templated // inferred from electronic annotation /// 0006355 // regulation of transcription, DNA-templated // traceable author statement /// 0046685 // response to arsenic-containing substance // inferred from reviewed computational analysis /// 0048573 // photoperiodism, flowering // inferred from mutant phenotype	0005634 // nucleus // not recorded	0003677 // DNA binding // inferred from sequence or structural similarity /// 0003700 // sequence-specific DNA binding transcription factor activity // inferred from sequence or structural similarity /// 0046983 // protein dimerization activity // inferred from electronic annotation
	MdbHLH141	AT3G12160	375	e-104	256261_at	ras-related GTP-binding protein contains Pfam profile: PF00071 Ras family	RABA4D (RAB GTPASE HOMOLOG A4D); GTP binding	0006810 // transport // inferred from electronic annotation /// 0007264 // small GTPase mediated signal transduction // inferred from electronic annotation /// 0009827 // plant-type cell wall modification // inferred from reviewed computational analysis /// 0009860 // pollen tube growth // inferred from direct assay /// 0009860 // pollen tube growth // inferred from reviewed computational analysi…	0005794 // Golgi apparatus // not recorded /// 0016020 // membrane // inferred from electronic annotation /// 0030659 // cytoplasmic vesicle membrane // inferred from electronic annotation /// 0031410 // cytoplasmic vesicle // inferred from electronic annotation /// 0045177 // apical part of cell // inferred from direct assay /// 0070382 // exocytic vesicle // inferred from direct assay /// 00904…	0000166 // nucleotide binding // inferred from electronic annotation /// 0005525 // GTP binding // inferred from sequence or structural similarity /// 0019900 // kinase binding // inferred from physical interaction
	MdbHLH23	AT2G42280	158	6e-039	267628_at	unknown protein similar to GP|2262147|AC002330	transcription factor bHLH130	0006351 // transcription, DNA-templated // inferred from electronic annotation /// 0006355 // regulation of transcription, DNA-templated // traceable author statement /// 0046685 // response to arsenic-containing substance // inferred from reviewed computational analysis /// 0048573 // photoperiodism, flowering // inferred from mutant phenotype	0005634 // nucleus // not recorded	0003677 // DNA binding // inferred from sequence or structural similarity /// 0003700 // sequence-specific DNA binding transcription factor activity // inferred from sequence or structural similarity /// 0046983 // protein dimerization activity // inferred from electronic annotation
	MdbHLH76	AT2G42280	195	5e-050	267628_at	unknown protein similar to GP|2262147|AC002330	transcription factor bHLH130	0006351 // transcription, DNA-templated // inferred from electronic annotation /// 0006355 // regulation of transcription, DNA-templated // traceable author statement /// 0046685 // response to arsenic-containing substance // inferred from reviewed computational analysis /// 0048573 // photoperiodism, flowering // inferred from mutant phenotype	0005634 // nucleus // not recorded	0003677 // DNA binding // inferred from sequence or structural similarity /// 0003700 // sequence-specific DNA binding transcription factor activity // inferred from sequence or structural similarity /// 0046983 // protein dimerization activity // inferred from electronic annotation
	MdbHLH103	AT1G05805	288	4e-078	261254_at	Expressed protein ; supported by full-length cDNA: Ceres: 21406.	transcription factor bHLH128	0006351 // transcription, DNA-templated // inferred from electronic annotation /// 0006355 // regulation of transcription, DNA-templated // traceable author statement /// 0010119 // regulation of stomatal movement // inferred from direct assay	0005634 // nucleus // not recorded /// 0005829 // cytosol // inferred from direct assay	0003677 // DNA binding // inferred from sequence or structural similarity /// 0003700 // sequence-specific DNA binding transcription factor activity // inferred from sequence or structural similarity /// 0044212 // transcription regulatory region DNA binding // inferred from physical interaction /// 0046983 // protein dimerization activity // inferred from electronic annotation
	MdbHLH96	AT1G35460	197	8e-051	260079_s_at	helix-loop-helix protein 1A, putative similar to GI:6166283 from [Pinus taeda]; supported by cDNA: gi_15724177_gb_AF411791.1_AF411791	SRS8 (SHI-RELATED SEQUENCE 8)	0006351 // transcription, DNA-templated // inferred from electronic annotation /// 0006355 // regulation of transcription, DNA-templated // traceable author statement /// 0007275 // multicellular organismal development // inferred from electronic annotation /// 0009734 // auxin-activated signaling pathway // inferred from electronic annotation /// 0009851 // auxin biosynthetic process // inferred…	0005634 // nucleus // not recorded	0003677 // DNA binding // inferred from sequence or structural similarity /// 0003700 // sequence-specific DNA binding transcription factor activity // inferred from sequence or structural similarity /// 0046872 // metal ion binding // inferred from electronic annotation /// 0046983 // protein dimerization activity // inferred from electronic annotation
	MdbHLH117	AT1G35460	179	2e-045	260079_s_at	helix-loop-helix protein 1A, putative similar to GI:6166283 from [Pinus taeda]; supported by cDNA: gi_15724177_gb_AF411791.1_AF411791	SRS8 (SHI-RELATED SEQUENCE 8)	0006351 // transcription, DNA-templated // inferred from electronic annotation /// 0006355 // regulation of transcription, DNA-templated // traceable author statement /// 0007275 // multicellular organismal development // inferred from electronic annotation /// 0009734 // auxin-activated signaling pathway // inferred from electronic annotation /// 0009851 // auxin biosynthetic process // inferred…	0005634 // nucleus // not recorded	0003677 // DNA binding // inferred from sequence or structural similarity /// 0003700 // sequence-specific DNA binding transcription factor activity // inferred from sequence or structural similarity /// 0046872 // metal ion binding // inferred from electronic annotation /// 0046983 // protein dimerization activity // inferred from electronic annotation
	MdbHLH165	AT1G35460	228	3e-060	260079_s_at	helix-loop-helix protein 1A, putative similar to GI:6166283 from [Pinus taeda]; supported by cDNA: gi_15724177_gb_AF411791.1_AF411791	SRS8 (SHI-RELATED SEQUENCE 8)	0006351 // transcription, DNA-templated // inferred from electronic annotation /// 0006355 // regulation of transcription, DNA-templated // traceable author statement /// 0007275 // multicellular organismal development // inferred from electronic annotation /// 0009734 // auxin-activated signaling pathway // inferred from electronic annotation /// 0009851 // auxin biosynthetic process // inferred…	0005634 // nucleus // not recorded	0003677 // DNA binding // inferred from sequence or structural similarity /// 0003700 // sequence-specific DNA binding transcription factor activity // inferred from sequence or structural similarity /// 0046872 // metal ion binding // inferred from electronic annotation /// 0046983 // protein dimerization activity // inferred from electronic annotation
	MdbHLH13	AT2G24270	890	0.0	265998_at	putative NADP-dependent glyceraldehyde-3-phosphate dehydrogenase ; supported by cDNA: gi_14335051_gb_AY037205.1_	ALDH11A3; 3-chloroallyl aldehyde dehydrogenase/ glyceraldehyde-3-phosphate dehydrogenase (NADP+)	0008152 // metabolic process // inferred from electronic annotation /// 0009902 // chloroplast relocation // inferred from reviewed computational analysis /// 0019344 // cysteine biosynthetic process // inferred from reviewed computational analysis /// 0055114 // oxidation-reduction process // inferred from electronic annotation	0005737 // cytoplasm // not recorded	0004028 // 3-chloroallyl aldehyde dehydrogenase activity // inferred from sequence or structural similarity /// 0008886 // glyceraldehyde-3-phosphate dehydrogenase (NADP+) (non-phosphorylating) activity // inferred from direct assay /// 0016491 // oxidoreductase activity // inferred from electronic annotation /// 0016620 // oxidoreductase activity, acting on the aldehyde or oxo group of donors, N…
	MdbHLH155	AT2G24260	282	3e-076	265989_at	unknown protein	bHLH protein LJRHL1-like 1	0006351 // transcription, DNA-templated // inferred from electronic annotation /// 0006355 // regulation of transcription, DNA-templated // traceable author statement /// 0080147 // root hair cell development // inferred from mutant phenotype	0005634 // nucleus // not recorded	0003677 // DNA binding // inferred from sequence or structural similarity /// 0003700 // sequence-specific DNA binding transcription factor activity // inferred from sequence or structural similarity /// 0046983 // protein dimerization activity // inferred from electronic annotation
R	MdbHLH75	AT1G73830	187	3e-048	260070_at	putative helix-loop-helix DNA-binding protein contains Pfam profile: PF00010 Helix-loop-helix DNA-binding domain	BEE3 (BR ENHANCED EXPRESSION 3); DNA binding / transcription factor	0006351 // transcription, DNA-templated // inferred from electronic annotation /// 0006355 // regulation of transcription, DNA-templated // traceable author statement	0005634 // nucleus // not recorded	0003677 // DNA binding // inferred from sequence or structural similarity /// 0003700 // sequence-specific DNA binding transcription factor activity // inferred from sequence or structural similarity /// 0005515 // protein binding // inferred from physical interaction /// 0046983 // protein dimerization activity // inferred from electronic annotation
	MdbHLH148	AT1G73830	197	8e-051	260070_at	putative helix-loop-helix DNA-binding protein contains Pfam profile: PF00010 Helix-loop-helix DNA-binding domain	BEE3 (BR ENHANCED EXPRESSION 3); DNA binding / transcription factor	0006351 // transcription, DNA-templated // inferred from electronic annotation /// 0006355 // regulation of transcription, DNA-templated // traceable author statement	0005634 // nucleus // not recorded	0003677 // DNA binding // inferred from sequence or structural similarity /// 0003700 // sequence-specific DNA binding transcription factor activity // inferred from sequence or structural similarity /// 0005515 // protein binding // inferred from physical interaction /// 0046983 // protein dimerization activity // inferred from electronic annotation
	MdbHLH167	AT1G25330	166	2e-041	245640_at	helix-loop-helix protein homolog, putative similar to helix-loop-helix protein homolog GI:6520231 from [Arabidopsis thaliana];supported by full-length cDNA: Ceres:98716.	transcription factor CESTA	0006351 // transcription, DNA-templated // inferred from electronic annotation /// 0006355 // regulation of transcription, DNA-templated // inferred from mutant phenotype /// 0006355 // regulation of transcription, DNA-templated // traceable author statement /// 0048441 // petal development // inferred from reviewed computational analysis /// 0048443 // stamen development // inferred from reviewe…	0005634 // nucleus // inferred from direct assay /// 0005634 // nucleus // not recorded	0003677 // DNA binding // inferred from sequence or structural similarity /// 0003700 // sequence-specific DNA binding transcription factor activity // inferred from sequence or structural similarity /// 0046983 // protein dimerization activity // inferred from electronic annotation
	MdbHLH85	AT4G34530	209	3e-054
	MdbHLH69	AT5G50915	189	2e-048	248460_at	Expressed protein ; supported by full-length cDNA: Ceres: 36971.	transcription factor bHLH137	0006351 // transcription, DNA-templated // inferred from electronic annotation /// 0006355 // regulation of transcription, DNA-templated // inferred from electronic annotation /// 0009739 // response to gibberellin // inferred from expression pattern	0005634 // nucleus // not recorded	0003677 // DNA binding // inferred from sequence or structural similarity /// 0003700 // sequence-specific DNA binding transcription factor activity // inferred from sequence or structural similarity /// 0046983 // protein dimerization activity // inferred from electronic annotation
	MdbHLH144	AT5G50915	171	1e-042	248460_at	Expressed protein ; supported by full-length cDNA: Ceres: 36971.	transcription factor bHLH137	0006351 // transcription, DNA-templated // inferred from electronic annotation /// 0006355 // regulation of transcription, DNA-templated // inferred from electronic annotation /// 0009739 // response to gibberellin // inferred from expression pattern	0005634 // nucleus // not recorded	0003677 // DNA binding // inferred from sequence or structural similarity /// 0003700 // sequence-specific DNA binding transcription factor activity // inferred from sequence or structural similarity /// 0046983 // protein dimerization activity // inferred from electronic annotation
	MdbHLH101	AT1G10120	242	4e-064	264517_at	hypothetical protein predicted by genscan	transcription factor bHLH74	0006351 // transcription, DNA-templated // inferred from electronic annotation /// 0006355 // regulation of transcription, DNA-templated // traceable author statement /// 0040008 // regulation of growth // inferred from electronic annotation	0005634 // nucleus // inferred from direct assay /// 0005634 // nucleus // not recorded	0003677 // DNA binding // inferred from sequence or structural similarity /// 0003700 // sequence-specific DNA binding transcription factor activity // inferred from sequence or structural similarity /// 0046983 // protein dimerization activity // inferred from electronic annotation
	MdbHLH149	AT1G10120	259	3e-069	264517_at	hypothetical protein predicted by genscan	transcription factor bHLH74	0006351 // transcription, DNA-templated // inferred from electronic annotation /// 0006355 // regulation of transcription, DNA-templated // traceable author statement /// 0040008 // regulation of growth // inferred from electronic annotation	0005634 // nucleus // inferred from direct assay /// 0005634 // nucleus // not recorded	0003677 // DNA binding // inferred from sequence or structural similarity /// 0003700 // sequence-specific DNA binding transcription factor activity // inferred from sequence or structural similarity /// 0046983 // protein dimerization activity // inferred from electronic annotation
	MdbHLH169	AT1G68920	395	e-110	259697_at	putative DNA-binding protein similar to unknown protein GB:AAF02164 [Arabidopsis thaliana], putative protein GB:CAA18832 [Arabidopsis thaliana]; Pfam HMM hit: helix-loop-helix DNA-binding domain	transcription factor bHLH49	0006351 // transcription, DNA-templated // inferred from electronic annotation /// 0006355 // regulation of transcription, DNA-templated // traceable author statement /// 0040008 // regulation of growth // inferred from electronic annotation	0005634 // nucleus // not recorded	0003677 // DNA binding // inferred from electronic annotation /// 0003700 // sequence-specific DNA binding transcription factor activity // inferred from sequence or structural similarity /// 0046983 // protein dimerization activity // inferred from electronic annotation
	MdbHLH51	AT5G48560	359	3e-099	248708_at	putative protein contains similarity to unknown protein (gb AAF02164.1)	transcription factor bHLH78	0006351 // transcription, DNA-templated // inferred from electronic annotation /// 0006355 // regulation of transcription, DNA-templated // traceable author statement /// 0016132 // brassinosteroid biosynthetic process // inferred from reviewed computational analysis	0005634 // nucleus // inferred from direct assay /// 0005634 // nucleus // not recorded	0003677 // DNA binding // inferred from sequence or structural similarity /// 0003700 // sequence-specific DNA binding transcription factor activity // inferred from sequence or structural similarity /// 0046983 // protein dimerization activity // inferred from electronic annotation
	MdbHLH109	AT5G48560	360	1e-099	248708_at	putative protein contains similarity to unknown protein (gb AAF02164.1)	transcription factor bHLH78	0006351 // transcription, DNA-templated // inferred from electronic annotation /// 0006355 // regulation of transcription, DNA-templated // traceable author statement /// 0016132 // brassinosteroid biosynthetic process // inferred from reviewed computational analysis	0005634 // nucleus // inferred from direct assay /// 0005634 // nucleus // not recorded	0003677 // DNA binding // inferred from sequence or structural similarity /// 0003700 // sequence-specific DNA binding transcription factor activity // inferred from sequence or structural similarity /// 0046983 // protein dimerization activity // inferred from electronic annotation
	MdbHLH156	AT5G48560	275	4e-074	248708_at	putative protein contains similarity to unknown protein (gb AAF02164.1)	transcription factor bHLH78	0006351 // transcription, DNA-templated // inferred from electronic annotation /// 0006355 // regulation of transcription, DNA-templated // traceable author statement /// 0016132 // brassinosteroid biosynthetic process // inferred from reviewed computational analysis	0005634 // nucleus // inferred from direct assay /// 0005634 // nucleus // not recorded	0003677 // DNA binding // inferred from sequence or structural similarity /// 0003700 // sequence-specific DNA binding transcription factor activity // inferred from sequence or structural similarity /// 0046983 // protein dimerization activity // inferred from electronic annotation
	MdbHLH136	AT1G59640	267	5e-072	262073_at	unknown protein ;supported by full-length cDNA: Ceres:24644.	ZCW32; DNA binding / transcription factor	0006351 // transcription, DNA-templated // inferred from electronic annotation /// 0006355 // regulation of transcription, DNA-templated // traceable author statement /// 0007275 // multicellular organismal development // inferred from electronic annotation /// 0009062 // fatty acid catabolic process // inferred from reviewed computational analysis /// 0009694 // jasmonic acid metabolic process /…	0005634 // nucleus // not recorded	0003677 // DNA binding // inferred from sequence or structural similarity /// 0003700 // sequence-specific DNA binding transcription factor activity // inferred from sequence or structural similarity /// 0046983 // protein dimerization activity // inferred from electronic annotation
	MdbHLH171	AT1G59640	264	6e-071	262073_at	unknown protein ;supported by full-length cDNA: Ceres:24644.	ZCW32; DNA binding / transcription factor	0006351 // transcription, DNA-templated // inferred from electronic annotation /// 0006355 // regulation of transcription, DNA-templated // traceable author statement /// 0007275 // multicellular organismal development // inferred from electronic annotation /// 0009062 // fatty acid catabolic process // inferred from reviewed computational analysis /// 0009694 // jasmonic acid metabolic process /…	0005634 // nucleus // not recorded	0003677 // DNA binding // inferred from sequence or structural similarity /// 0003700 // sequence-specific DNA binding transcription factor activity // inferred from sequence or structural similarity /// 0046983 // protein dimerization activity // inferred from electronic annotation
	MdbHLH70	AT1G59640	162	6e-040	262073_at	unknown protein ;supported by full-length cDNA: Ceres:24644.	ZCW32; DNA binding / transcription factor	0006351 // transcription, DNA-templated // inferred from electronic annotation /// 0006355 // regulation of transcription, DNA-templated // traceable author statement /// 0007275 // multicellular organismal development // inferred from electronic annotation /// 0009062 // fatty acid catabolic process // inferred from reviewed computational analysis /// 0009694 // jasmonic acid metabolic process /…	0005634 // nucleus // not recorded	0003677 // DNA binding // inferred from sequence or structural similarity /// 0003700 // sequence-specific DNA binding transcription factor activity // inferred from sequence or structural similarity /// 0046983 // protein dimerization activity // inferred from electronic annotation
	MdbHLH145	AT5G62610	281	3e-076	247430_at	putative protein contains similarity to DNA-binding protein;supported by full-length cDNA: Ceres:112281.	transcription factor bHLH79	0006351 // transcription, DNA-templated // inferred from electronic annotation /// 0006355 // regulation of transcription, DNA-templated // traceable author statement	0005634 // nucleus // not recorded	0003677 // DNA binding // inferred from sequence or structural similarity /// 0003700 // sequence-specific DNA binding transcription factor activity // inferred from sequence or structural similarity /// 0046983 // protein dimerization activity // inferred from electronic annotation
	MdbHLH71	AT5G62610	245	3e-065	247430_at	putative protein contains similarity to DNA-binding protein;supported by full-length cDNA: Ceres:112281.	transcription factor bHLH79	0006351 // transcription, DNA-templated // inferred from electronic annotation /// 0006355 // regulation of transcription, DNA-templated // traceable author statement	0005634 // nucleus // not recorded	0003677 // DNA binding // inferred from sequence or structural similarity /// 0003700 // sequence-specific DNA binding transcription factor activity // inferred from sequence or structural similarity /// 0046983 // protein dimerization activity // inferred from electronic annotation
	MdbHLH188	AT5G62610	269	2e-072	247430_at	putative protein contains similarity to DNA-binding protein;supported by full-length cDNA: Ceres:112281.	transcription factor bHLH79	0006351 // transcription, DNA-templated // inferred from electronic annotation /// 0006355 // regulation of transcription, DNA-templated // traceable author statement	0005634 // nucleus // not recorded	0003677 // DNA binding // inferred from sequence or structural similarity /// 0003700 // sequence-specific DNA binding transcription factor activity // inferred from sequence or structural similarity /// 0046983 // protein dimerization activity // inferred from electronic annotation

## Sheet: Sheet2-Roots-Drought
	Roots-drought	0.25h_1	0.25h_2	0.5h_1	0.5h_2	1.0h_1	1.0h_2	3.0h_1	3.0h_2	6.0h_1	6.0h_2	12.0h_1	12.0h_2	24.0h_1	24.0h_2
AT4G16430	245271_at	133	115	96.9	111	109	115	124	129	133	133	156	128	138	125
AT4G17880	254693_at	88.1	89.8	53	41.1	57.1	52.3	62.5	64.1	86.4	63.6	81.8	90.9	80.1	77
AT1G32640	261713_at	509	541	977	917	281	440	171	256	207	161	155	152	134	170
AT1G01260	261050_at	71.6	83.7	103	129	103	140	94.3	69.5	88.1	77.9	77	84.7	82.6	84.4
AT5G46760	248864_at	131	145	96.8	88.4	122	120	157	159	178	158	105	111	117	116
AT4G00870	255644_at	0.533	0.453	0.356	0.377	0.497	0.327	0.621	0.294	0.188	0.274	0.669	0.396	0.33	0.603
AT2G28160	266162_at	76.1	58.5	56	58.9	48.9	46.8	95.4	54.2	56.4	30	44.4	78.7	74	90.4
AT1G10610	263237_at	36.8	18.3	11.2	14.7	14.5	15.2	22.8	16.2	25.7	18.4	25.1	18.5	17.4	18.8
AT5G57150	247945_at	148	136	172	169	180	156	156	188	167	141	204	160	166	143
AT2G16910	266530_at	0.257	4.49	1.43	0.957	1.51	1.01	1.43	0.868	3.42	1.8	3.5	0.513	0.824	3.42
AT3G26744	258310_at	45.7	50.2	47.4	54.3	45.2	47.3	56.7	58.5	54.2	51.1	48.4	48.3	59.2	73.6
AT5G65640	247151_at	319	444	217	189	512	366	477	572	356	475	491	355	352	276
AT4G37850	253070_at	2.13	1.13	3.67	5.23	1.92	9.13	1.64	2.22	0.345	1.87	0.208	0.34	1.38	2.64
AT2G22750	266454_at	0.528	2.56	1.28	1.71	4.04	0.55	2.02	4.19	4.74	5.29	3.69	0.423	1.73	5.44
AT4G09820	255056_at	0.342	0.418	0.448	0.469	0.485	0.803	0.329	0.337	3.96	1.67	0.251	0.237	0.455	0.781
AT1G22490	261941_at	9.74	7.47	7.73	7.87	11.4	5.95	8.58	10.6	5.92	13.9	9.35	4.73	8.87	3.09
AT5G46690	248839_at	1.52	6.89	3.43	5.84	7.67	3.4	5.33	2.25	6.34	6.24	4.71	3.23	7.16	6.59
AT3G24140	257247_at	7.76	8.52	8.52	10.4	15	9.83	11	12.3	9.34	11.4	14.7	12.2	8.32	9.88
AT5G53210	248247_at	1.49	0.784	0.571	0.964	1.94	0.371	2.66	1.63	0.798	0.673	0.957	1.24	1.4	0.772
AT3G06120	256395_at	1.07	0.342	0.321	0.422	0.431	0.736	0.415	1.46	0.312	0.912	0.924	0.274	0.875	0.316
AT4G20980	254438_at	358	361	316	306	340	321	328	320	317	396	346	565	394	361
AT4G25410	254064_at	14.5	12.2	14.5	16.1	16.5	25.8	21.3	17.6	21.1	26.2	10.9	18.9	13	17.7
AT3G15890	257799_at	19.5	20.7	16.1	14.2	20.6	15	25.2	16.6	24.9	26.4	25.7	33.3	20.8	22.6
AT1G68810	260034_at	49.5	62	64	68	57.2	75.4	56.8	55.2	60.6	54.1	57.1	60.4	50.7	52.3
AT1G68820	260042_at	93.5	113	96.3	100	110	92.2	143	177	192	160	110	106	105	112
AT5G54680	248171_at	385	333	377	376	353	359	354	373	362	366	336	320	465	330
AT4G14410	245331_at	182	184	143	139	164	161	169	185	272	227	203	199	226	241
AT3G23210	257916_at	57	57.2	42.7	51.6	48.4	49.1	46.6	47.8	37	40.5	52.1	66.9	52.7	52.9
AT3G19860	257990_at	93.2	91.1	69	82.4	75.9	69.9	108	107	107	96.9	79.8	55.8	73.3	72.6
AT5G67060	247023_at	3.66	6.21	7.88	7.6	6.28	5.44	4.61	4.48	2.69	0.582	6.98	8.44	2.89	4.95
AT5G01310	251111_at	27.6	31.7	29.6	29.1	23	25.5	34	23.8	25.7	29.2	25.3	30.3	31.7	29.7
AT2G34820	267426_at	1.63	0.78	0.945	1.22	1.66	0.671	0.754	0.931	0.555	0.783	0.989	0.751	1.15	1.1
AT3G19500	258018_at	21.3	30.8	27.8	26.8	31.7	25.1	30.1	37.4	19.6	24.7	25.1	27.5	19.3	20.6
AT5G08130	250569_at	141	137	118	116	161	143	158	148	162	182	143	145	138	137
AT1G69010	259645_at	80.5	93.3	87.5	83.1	112	96.3	104	101	102	141	121	101	93.6	108
AT4G00050	255694_at	21.1	18.8	14.4	11.4	17.4	14.4	16.5	21.5	19.7	20.3	18.1	21.1	17.1	14.7
AT4G36930	246212_at	57.9	56.3	44.5	36.9	44.2	48	59.3	55.7	60	58.5	58	41.1	50.8	50.3
AT1G09530	264510_at	14.7	9.81	2.13	1.39	5.77	6.26	2.62	2.06	8.36	7.8	15.7	7.1	8.88	2.82
AT2G20180	265584_at	22.8	32	9.83	15.7	17.1	13.6	33.5	25.7	25.3	20.1	17.5	12.2	19.7	30.3
AT5G64980	247234_at	4.35	8.06	9.15	4.21	14	8.73	7.49	7.33	4.74	14.2	11.8	11.4	11.7	6.52
AT1G74530	260215_at	62	51.1	50.6	51.8	50.6	51.3	56.2	58	55.2	64.4	59.7	52.1	59.4	58.1
AT2G40200	263380_at	11.9	9.2	7.43	10.4	9.16	10.7	9.71	11.2	10.4	17	10.4	9.63	18.7	11.3
AT4G38070	253023_at	8.52	9.46	7.18	13.8	6.56	11.6	9.36	8.81	4.91	7.65	5.77	9.2	6.11	8.82
AT2G31730	263467_at	13.6	13.2	14.7	17.4	10.7	13.5	18.5	16.3	13.9	16.2	17.1	16.4	18	14.6
AT3G04750	258817_at	24.5	20.3	18.5	14.9	20.5	19.7	24.9	15.8	22.4	18.9	18.8	23.7	22.7	20.6
AT1G29950	260027_at	126	161	110	114	95.8	102	130	121	133	142	126	142	117	143
AT2G43010	265248_at	10.3	11.6	10.8	12.8	12.9	13.5	8.5	13.2	13.4	12.6	9.46	11	11.8	10.2
AT4G29100	253746_at	205	200	155	154	158	150	177	193	197	244	225	225	182	190
AT1G05710	263179_at	78.5	116	126	101	95.6	93.1	76.6	83.7	90.9	110	148	127	102	82.6
AT1G61660	265034_at	124	177	206	191	302	354	108	169	123	146	93.4	93.4	128	121
AT1G31050	265160_at	175	221	120	100	344	268	146	145	212	120	242	251	204	200
AT2G14760	267105_at	1.1	2.43	9.11	4.25	8.29	6.53	11.3	8.16	7.68	6.25	8.13	7.16	5.39	7.17
AT1G27450	264439_at	788	686	770	776	746	722	788	730	743	708	815	824	844	791
AT1G51140	245748_at	66	83.7	65.1	58.4	80.2	61	83.4	72	82.2	89	67	54.4	71.6	88.3
AT2G42280	267628_at	84.3	68.7	26.9	34.2	46.1	42.9	74.3	108	135	149	80.7	70.8	70.2	71.6
AT3G12160	256261_at	0.653	0.21	0.43	4.45	2.03	1.57	0.911	0.377	0.122	0.384	0.402	1.17	1.69	0.352
AT1G05805	261254_at	61.4	72	75.2	77	89.8	86.8	90.5	83.1	87.2	74.8	69.4	63.6	90	89
AT1G35460	260079_s_at	80.7	93.2	121	102	55	114	65.6	114	86.7	92.5	119	104	109	128
AT2G24270	265998_at	18	25.4	25.4	19.8	27.5	17.6	12.6	25.5	15	19.6	17.5	11.3	20.2	21.1
AT2G24260	265989_at	157	144	121	112	158	144	161	159	171	184	115	126	165	130
AT1G73830	260070_at	6.69	8.18	5.02	9.05	8.39	8.71	8.44	12.2	6.38	6.45	7.29	11.4	12.1	10.1
AT1G25330	245640_at	0.159	2.77	0.199	1.74	4.23	3.33	1.86	2.41	1.75	0.604	3.83	0.6	0.705	0.643
AT5G50915	248460_at	11.7	9.62	10.2	14.7	15.5	11.3	12.8	9.89	10.2	11.1	12.3	8.39	12.8	12.3
AT1G10120	264517_at	112	92.7	76.3	70.7	80.9	71.9	91.6	75.7	112	87.1	90.3	110	92	94.5
AT1G68920	259697_at	73.7	59.4	48.3	54.7	64.8	53.5	65.5	62.6	66.7	52.5	61.1	59.1	56.2	57
AT5G48560	248708_at	135	134	84.4	64.1	102	87.7	135	105	157	162	113	113	124	114
AT1G59640	262073_at	15.7	21	18.8	18.9	18.8	18.9	17	11.2	22.8	22.3	13.7	20.6	15.4	19.1
AT5G62610	247430_at	160	146	160	137	155	159	164	134	153	150	147	138	171	160

## Sheet: Sheet3-Shoots-Drought
	Shoots-drought	0.25h_1	0.25h_2	0.5h_1	0.5h_2	1.0h_1	1.0h_2	3.0h_1	3.0h_2	6.0h_1	6.0h_2	12.0h_1	12.0h_2	24.0h_1	24.0h_2
AT4G16430	245271_at	62.6	54.7	57.1	68.7	76.2	55.6	63.1	67	77	84.2	65.5	76.6	49.1	57
AT4G17880	254693_at	135	110	102	98.4	84.6	97.6	102	96.9	74.4	69	149	106	136	143
AT1G32640	261713_at	109	117	481	731	726	531	413	391	206	235	230	248	139	125
AT1G01260	261050_at	41.6	41.5	52.9	76.1	74.1	46.5	32.8	35.1	37.9	32.3	45.3	41.9	44	43.7
AT5G46760	248864_at	63.9	63.3	68.4	66.5	72.2	69.2	96.2	101	96.4	93.1	121	108	84.6	75.1
AT4G00870	255644_at	0.368	0.722	1.83	0.831	1.82	0.947	0.309	1.01	0.545	0.283	0.905	0.653	1.3	0.836
AT2G28160	266162_at	8.33	11.7	12.3	10	8.73	13	7.23	9.81	15.7	8.78	8.27	9.62	15.9	16
AT1G10610	263237_at	24.7	33.1	27.5	17	19.4	33.5	36.2	36.4	35.1	39.8	26.9	24.4	28.8	27.8
AT5G57150	247945_at	39.6	43.9	54.4	54.1	44.9	59.2	83.7	85.1	96.6	84.6	72.8	72.2	54.2	64.1
AT2G16910	266530_at	4.23	2.83	4.09	0.977	5.67	8.89	1.11	3.97	1.25	1.26	10.7	1.31	5.85	7.73
AT3G26744	258310_at	327	305	328	282	307	355	239	262	214	197	206	224	309	280
AT5G65640	247151_at	49.9	47.3	51.2	43.3	62.1	52.7	73.1	74.3	71.1	67.1	54.4	43.7	52.4	42.3
AT4G37850	253070_at	0.3	0.625	0.269	2.32	0.244	0.925	0.594	1.18	0.31	0.851	0.411	0.448	0.756	4.3
AT2G22750	266454_at	3.46	7.68	6.96	2.64	8.07	0.835	0.564	0.567	2.01	0.985	2.8	5.52	3.44	5.84
AT4G09820	255056_at	1.08	1.18	6.76	0.385	1.29	0.902	7.15	1.78	3.7	5.2	0.758	6.47	0.677	1.25
AT1G22490	261941_at	7.59	18.8	16.3	6.13	6.98	7	13	13.1	26.2	27.1	10.6	10.1	8.28	12.7
AT5G46690	248839_at	73.6	69.4	76.2	51.1	54.2	75.8	71.2	86.1	122	99.9	99.7	96.1	111	104
AT3G24140	257247_at	70.7	60.2	60	65.2	63.1	62	77.4	67.7	78.8	73.6	72.6	65.8	57.1	66.7
AT5G53210	248247_at	24.7	34.1	18.6	21.2	15.6	22.9	28.2	21	17.8	12.9	14.2	18.4	22.8	11.1
AT3G06120	256395_at	0.751	2.21	5.35	3.73	3.56	2.11	1.76	2.07	2.43	1.81	1.47	4.08	1.71	4.34
AT4G20980	254438_at	315	300	291	301	319	329	192	216	280	218	279	353	210	259
AT4G25410	254064_at	5.41	1.48	2.32	1.34	8.92	3.49	8.07	7.45	6.01	11.1	7.42	10.1	11.9	6.78
AT3G15890	257799_at	23	16.8	16.2	13.6	13	9.24	9.9	16.5	12.9	12	14.6	14.6	24.3	15.5
AT1G68810	260034_at	55.2	52.5	48.9	54.3	54.1	49.8	51.9	52.2	42.6	41.3	47.8	44.9	47.2	37.4
AT1G68820	260042_at	52.7	58.6	54.4	60.1	72	63.5	84	82.5	99.4	106	74	68.8	64.6	70
AT5G54680	248171_at	271	357	335	328	331	305	303	320	358	313	288	320	319	421
AT4G14410	245331_at	126	103	123	105	93.2	126	102	103	108	105	145	131	105	117
AT3G23210	257916_at	82.7	63.2	73	109	132	48.7	43.2	40.7	39.4	32	35.3	41.2	62.3	73.4
AT3G19860	257990_at	96.3	120	101	67	80.3	119	134	167	166	150	93.2	102	116	111
AT5G67060	247023_at	10.3	7.8	14.4	4.46	9.02	7.97	5.91	7.32	8.64	1.54	1.03	5.28	1.45	9.74
AT5G01310	251111_at	24.3	19.4	24.4	16.4	23.8	25.4	19.1	24.2	24.7	19.2	24.1	19.4	24.1	23.7
AT2G34820	267426_at	0.774	1.64	1.43	0.851	0.41	1.11	2.05	0.792	1.83	0.796	0.966	1.33	1.64	2.45
AT3G19500	258018_at	18.7	16.9	20.1	15	19.8	24.3	22.7	18.7	19.9	12.7	14.5	19.1	20.5	24.3
AT5G08130	250569_at	96.8	112	200	393	443	178	147	171	178	165	123	143	167	134
AT1G69010	259645_at	105	109	124	119	141	127	103	114	77.2	83.5	76.8	88.6	124	122
AT4G00050	255694_at	300	341	360	231	244	358	176	147	81.9	88.3	200	178	312	342
AT4G36930	246212_at	21.1	20.8	23.2	20.5	25.4	20.6	23.1	20.4	41.6	32.2	23.4	23.2	26.5	20.6
AT1G09530	264510_at	38.7	39.7	52.6	58.7	53.7	48.8	71.1	83	66.7	44.6	34.4	43.8	25.2	23.6
AT2G20180	265584_at	96.2	112	85.6	27.3	34.2	112	91.6	79.5	83.4	94.4	58.9	52.7	112	121
AT5G64980	247234_at	27.5	24.7	31.2	23.7	23.7	19.2	22.2	24	17.4	18.5	11.9	13.9	23.2	23.3
AT1G74530	260215_at	106	99	98.1	94.8	99.1	92.9	112	117	91.5	120	129	135	126	121
AT2G40200	263380_at	12.6	14.4	9.84	13	8.79	10.7	11.7	9.17	6.91	7.63	8.58	7.83	16.4	17.9
AT4G38070	253023_at	8.95	9.41	8.44	6.48	10.6	12.2	5.29	10.7	15	8.07	11.3	6.33	20.4	8.72
AT2G31730	263467_at	58.4	76.3	25.4	43.8	43.9	27.3	8.78	11.1	17	16.4	47.2	30	26.2	30.1
AT3G04750	258817_at	26.4	21.4	25.5	19.2	18.8	34.1	27.5	17.7	20.5	29.1	20.3	17.3	27	31.7
AT1G29950	260027_at	122	116	85.2	89.2	94.7	87.9	88.3	119	103	106	117	132	121	123
AT2G43010	265248_at	162	187	252	146	167	269	307	340	306	305	28.7	30.8	256	281
AT4G29100	253746_at	80.7	93.1	116	75.5	91.9	89.7	95.7	104	73.5	70.1	105	92.1	91.4	96.1
AT1G05710	263179_at	29.5	43.9	40.9	36.3	40	33.5	21.6	16.6	12.1	16.6	46.7	49.2	38.5	26.7
AT1G61660	265034_at	114	123	137	196	207	141	96.1	106	94.1	91.1	105	95.2	117	143
AT1G31050	265160_at	5.73	1.22	6.33	0.921	1.37	6.8	1.42	3.65	1.65	2.04	3.67	7.64	1.4	7.04
AT2G14760	267105_at	4.82	1.16	0.758	4.29	1.61	2.77	3.56	0.809	5.72	7.88	7.69	1.35	1.9	9.18
AT1G27450	264439_at	476	531	427	485	466	486	493	466	677	648	762	863	490	411
AT1G51140	245748_at	68	50	107	71.9	91.9	113	102	111	62.5	59.6	135	135	117	133
AT2G42280	267628_at	41.7	45.6	31.8	17	15.8	31.6	42.4	53.3	49.6	52.7	38.9	45.2	33.3	42.3
AT3G12160	256261_at	0.249	1.69	1	0.364	0.41	1.04	0.266	0.55	0.364	0.261	0.412	0.261	0.693	0.66
AT1G05805	261254_at	41.3	67.4	68.3	66.9	60.9	75.3	172	177	212	207	86.9	72	77.4	80.9
AT1G35460	260079_s_at	281	297	284	185	206	281	219	200	237	247	311	298	307	356
AT2G24270	265998_at	1730	1620	1590	1400	1640	1830	1610	1710	1400	1520	1160	1130	1970	2190
AT2G24260	265989_at	15.6	12.1	15	12.8	18.3	0.759	9.89	3.31	13.3	16.5	17.1	17.6	3.14	13
AT1G73830	260070_at	114	134	91	20	20.4	98.2	85.2	112	74.6	61.6	19.5	21.5	47.9	40.8
AT1G25330	245640_at	1.72	2.59	9.18	1.5	4.53	3.93	0.95	5.93	1.1	0.93	0.694	3.58	3.32	2.72
AT5G50915	248460_at	206	207	266	169	168	249	91.4	93.1	44.3	56.4	122	132	133	119
AT1G10120	264517_at	42.4	44.6	40.2	21.3	25.5	37	28.3	36	27.3	47.6	45.9	42.4	32.9	37.3
AT1G68920	259697_at	40.8	55.1	48.7	42.7	35.2	45.2	44.6	51.9	58.2	54.8	44.2	41.9	55.7	64.7
AT5G48560	248708_at	3.11	3.55	3.87	8.12	1.54	1.32	5.92	5.86	10.1	4.78	5.51	5.74	7.06	2.54
AT1G59640	262073_at	17.7	12.2	26.8	27.4	28	22	15.3	20.4	18.8	22	20.1	21.7	21.4	31.8
AT5G62610	247430_at	159	162	178	159	170	191	136	135	137	160	197	191	154	153

## Sheet: Sheet4-Roots-Salt
	Roots-salt	0.5h_1	0.5h_2	1.0h_1	1.0h_2	3.0h_1	3.0h_2	6.0h_1	6.0h_2	12.0h_1	12.0h_2	24.0h_1	24.0h_2
AT4G16430	245271_at	108	108	112	104	96.1	84.2	73	51.4	54.3	127	63.5	91.9
AT4G17880	254693_at	60.5	63	65.2	63.5	43.2	46.1	27.4	45.2	26.4	51.6	51.3	50.6
AT1G32640	261713_at	505	414	816	1110	1800	2460	3360	2770	1860	362	656	665
AT1G01260	261050_at	91.2	105	106	108	95.3	102	73.7	80.8	55.3	69.8	57.8	59.1
AT5G46760	248864_at	109	112	127	132	137	146	91.3	113	142	158	123	132
AT4G00870	255644_at	0.382	0.43	0.494	0.399	0.277	0.47	0.967	0.884	0.718	0.771	0.454	1.13
AT2G28160	266162_at	56	69.1	54.7	45.7	24.9	50.5	43.8	45.2	47.3	18.9	60.2	54.4
AT1G10610	263237_at	23.4	20.1	21.1	17.8	18.1	23	18.6	22.8	21.5	16.8	15.7	23.6
AT5G57150	247945_at	151	191	186	178	148	189	159	157	88.4	123	87.5	139
AT2G16910	266530_at	6.41	0.277	9.53	1.14	2.26	5.54	11.3	1.45	6.44	1.18	2.83	1.43
AT3G26744	258310_at	100	99.1	110	110	90.3	65.8	58.9	81.7	68.1	130	69.3	91.8
AT5G65640	247151_at	470	410	476	547	448	467	464	374	369	416	267	280
AT4G37850	253070_at	0.402	0.305	3.95	5.12	18.4	38.3	125	68.5	25	20	30.1	37
AT2G22750	266454_at	3.87	0.584	7.57	1.63	1.97	1.18	18.7	7.44	4.82	3.92	0.629	1.82
AT4G09820	255056_at	0.634	0.869	0.566	0.487	0.369	0.182	0.829	0.479	0.36	0.303	0.552	0.626
AT1G22490	261941_at	11.9	13	4.15	10.5	18.2	16	18.9	18	21.5	9.15	13.2	3.37
AT5G46690	248839_at	8.5	7.42	8.57	10.1	2.35	9.28	4	8.15	11.4	3.64	4.74	4.48
AT3G24140	257247_at	15.5	15.9	15	12	11.8	5.86	16.4	7.63	11.7	5.02	9.73	12.8
AT5G53210	248247_at	2.04	0.665	0.727	0.954	0.653	1.27	0.931	0.8	2	0.564	0.797	1.39
AT3G06120	256395_at	0.952	0.478	0.896	0.393	0.518	0.787	0.692	0.774	1.4	0.44	0.73	0.721
AT4G20980	254438_at	308	294	294	319	319	263	251	295	225	298	259	295
AT4G25410	254064_at	17.4	18.8	17.4	17.8	26.2	28	41	39.9	25.2	24.7	16	20.9
AT3G15890	257799_at	15.2	18.7	12.4	17.8	16.6	21.1	21.5	20.4	34.5	38.7	31	21.8
AT1G68810	260034_at	63.7	70.7	54.2	68.5	40.8	39.7	41.4	42.5	33.2	67.9	36.9	33.6
AT1G68820	260042_at	133	107	113	108	164	205	165	193	248	234	248	221
AT5G54680	248171_at	342	305	318	331	298	456	257	284	292	373	287	341
AT4G14410	245331_at	182	214	186	175	160	168	152	143	166	216	177	181
AT3G23210	257916_at	53	63.2	58	70	92	111	97.1	91.3	69	57.7	52.5	68.2
AT3G19860	257990_at	101	86.4	71.4	62.8	84.7	85.4	91.3	87.2	93.2	92.9	89.7	78.7
AT5G67060	247023_at	2.74	5.08	6.12	5.65	7.6	4.34	11.9	8.2	7.86	4.11	4.5	8.46
AT5G01310	251111_at	22	31.9	23.9	29.6	27.3	24.6	39.5	26.1	30.6	26	21.9	25.8
AT2G34820	267426_at	2.31	1.1	0.822	0.926	0.729	2.12	1.41	1.6	1.29	0.957	1.39	0.865
AT3G19500	258018_at	25.8	34.1	22.6	22.7	34.4	28.5	43.2	51.9	29.5	27.2	23.5	23.7
AT5G08130	250569_at	235	202	229	208	167	124	117	103	96.9	140	121	120
AT1G69010	259645_at	134	128	134	127	141	98.8	163	157	99.4	116	98.9	96.7
AT4G00050	255694_at	17	16.3	17.9	16.5	17.2	17.6	20	20	30	25.7	29.8	30.2
AT4G36930	246212_at	65.2	56.4	43.9	55	61.9	62	90.9	94	59.4	41.8	28.4	37.8
AT1G09530	264510_at	14.3	15.2	8.55	12.5	21.4	16.4	24.3	14.2	16.4	29.3	19.1	18.8
AT2G20180	265584_at	22	31.1	18.7	17.2	19.8	16.5	18.7	17.1	22.9	13.3	14.2	26.2
AT5G64980	247234_at	8.26	6.47	8.42	12.9	6.11	7	7.47	13	9.68	8.89	5.32	10.1
AT1G74530	260215_at	61.1	56	56.1	53.7	41.6	37.5	56.1	49.1	56.1	59	60.7	56.3
AT2G40200	263380_at	21.1	11.1	9.32	9.08	9.56	11.4	11.9	7.56	5.94	10.6	10.3	9.42
AT4G38070	253023_at	11.8	10.6	8.46	4.9	8.35	11.1	15.3	13.5	12.8	10.4	9.26	11.6
AT2G31730	263467_at	9.31	28.4	15.9	15	16.2	14.7	24.1	18.6	17.6	7.81	12.6	12.7
AT3G04750	258817_at	22.8	28.8	24.8	24.9	23.6	25.6	32.5	26.4	21	19.8	23.4	24
AT1G29950	260027_at	90.3	90.3	86.8	78.4	57.2	71.4	75.5	61.4	87.5	96.1	61.9	56.4
AT2G43010	265248_at	12.4	15.2	9.32	11.4	11.1	11.7	14.3	15.7	16.6	12.4	18.1	13.2
AT4G29100	253746_at	174	171	136	145	78.4	114	103	87.9	95.5	176	114	127
AT1G05710	263179_at	130	164	132	145	117	132	131	133	115	105	119	136
AT1G61660	265034_at	113	123	125	172	323	375	332	372	259	224	229	163
AT1G31050	265160_at	60.4	97.1	85.6	106	109	129	37.1	38.2	27.3	150	36.3	50.6
AT2G14760	267105_at	8.06	1.89	1.96	6.69	6.26	3.4	14.5	5.8	9.19	5.37	8.26	11.8
AT1G27450	264439_at	768	844	698	769	522	492	343	348	344	568	419	488
AT1G51140	245748_at	118	131	212	149	218	171	230	203	220	362	237	237
AT2G42280	267628_at	67	50.1	51.8	51.8	47	55.4	41.2	39.7	55.7	48.9	70.9	73.1
AT3G12160	256261_at	0.336	4.08	0.55	0.702	0.439	2.99	1.97	3.88	2.95	0.682	0.473	1.17
AT1G05805	261254_at	74.4	96.4	89.9	71.4	56.1	63.3	64.2	72	65.1	47.3	59.8	44.8
AT1G35460	260079_s_at	107	98.7	149	123	98.6	85	124	103	126	153	104	118
AT2G24270	265998_at	15.5	40.1	27.7	30.9	17.1	13.1	11.7	12.3	19.2	44.8	46.1	43
AT2G24260	265989_at	118	120	89.7	95.3	92.8	93.5	67.5	96.4	123	207	189	182
AT1G73830	260070_at	10.4	10.7	5.77	4.47	10.2	13.4	12.1	12.7	11	9.01	14.8	9.82
AT1G25330	245640_at	0.706	2.64	0.73	0.595	0.616	0.446	0.375	0.58	4.36	2.35	0.617	2.02
AT5G50915	248460_at	14.7	11.4	10.8	11.2	14.6	12.6	19.1	18.5	14	14.2	15.5	17.7
AT1G10120	264517_at	87.3	79.1	62.5	57.8	60.2	55.8	127	87.5	84.8	68.3	63.5	63.9
AT1G68920	259697_at	58.5	56.2	50.3	58.4	70.4	84	121	98.5	129	66.6	72.1	67.1
AT5G48560	248708_at	118	125	87.2	98.6	104	109	87.7	103	112	72.8	118	101
AT1G59640	262073_at	24.1	24	21.4	17.8	34.3	23.2	40.1	30.4	31.2	35	11.9	23.3
AT5G62610	247430_at	178	171	174	161	169	159	140	166	123	131	128	129

## Sheet: Sheet5-Shoots-Salt
	Shoots-salt	0.5h_1	0.5h_2	1.0h_1	1.0h_2	3.0h_1	3.0h_2	6.0h_1	6.0h_2	12.0h_1	12.0h_2	24.0h_1	24.0h_2
AT4G16430	245271_at	55.9	55.9	57.1	64.8	65.9	82.6	96.3	79.1	78.7	77.9	82.7	75.1
AT4G17880	254693_at	89.1	62.9	133	152	61.4	71.6	61.5	60.1	79.3	97.7	127	106
AT1G32640	261713_at	100	116	150	141	114	125	148	116	181	212	94.2	105
AT1G01260	261050_at	36.3	47.6	49.9	46.6	34.6	32.7	39.5	34.9	46.9	41.8	33	28.6
AT5G46760	248864_at	82.2	79.7	73	63.6	66.7	64	76.3	56.2	85.5	102	86.7	71.6
AT4G00870	255644_at	0.588	0.406	0.895	0.62	0.784	1.17	1.54	1.77	2.29	1.19	0.937	1.6
AT2G28160	266162_at	10.9	5.35	14.3	13.4	17.6	19.2	17.3	18.2	10.7	15.6	8.56	11.5
AT1G10610	263237_at	26	21.8	31.8	31.3	39.9	39.7	42.3	37.4	39.7	29.5	35	33.1
AT5G57150	247945_at	50.5	54	52.6	52.7	91.4	83.3	131	112	80.6	80	73.8	89.4
AT2G16910	266530_at	6.5	0.955	1.1	10.2	3.1	7.14	26.6	3.65	5.34	4.25	2.89	0.814
AT3G26744	258310_at	379	349	357	353	240	323	206	215	217	221	226	236
AT5G65640	247151_at	47	50.8	59.6	61.7	111	113	94.2	104	91.3	58.1	37.6	41.4
AT4G37850	253070_at	0.346	6.12	0.49	0.847	1.79	5.02	0.524	0.451	0.173	1.8	2.59	0.132
AT2G22750	266454_at	8.56	4.5	4.55	6.73	4.64	1.23	1.14	2.83	0.644	0.734	4.81	6.56
AT4G09820	255056_at	1.66	0.759	11.2	1.06	7.22	8.46	1.47	1.15	0.813	16.1	12.3	7.91
AT1G22490	261941_at	13.4	13	18	7.51	14.5	22	9.19	14.8	9.12	10.7	13.7	9.28
AT5G46690	248839_at	67	53	97.9	105	108	102	107	139	77.1	123	77.2	80
AT3G24140	257247_at	52.4	64.9	73.2	65.6	56.1	66.9	77	59.6	63.1	54.3	51.4	56.3
AT5G53210	248247_at	14.9	8.98	25.9	28.5	24.5	9.81	6.38	15.2	16.5	10.3	5.89	4.41
AT3G06120	256395_at	5.44	1.82	2.45	1.22	7.19	5.14	2.04	2.2	1.01	8.72	5.76	2.21
AT4G20980	254438_at	307	265	345	303	167	154	233	286	331	285	289	305
AT4G25410	254064_at	3.78	6.17	3.62	2.65	6.55	5.19	8.69	9.82	9.03	9.74	8.93	7.14
AT3G15890	257799_at	13.8	9.92	14	18.6	19.9	14.2	26.2	20.4	20.2	14.9	26.3	28.5
AT1G68810	260034_at	58.5	42.9	66.7	59.9	59.5	51.2	66	48.8	46.3	57.4	29.9	36.6
AT1G68820	260042_at	58.6	60.5	69.3	91.6	120	109	113	147	94.5	91.9	88.3	96.5
AT5G54680	248171_at	323	338	390	345	335	338	316	309	360	284	210	336
AT4G14410	245331_at	116	118	139	145	89	91.3	92.1	86.6	112	114	98.6	89
AT3G23210	257916_at	50.3	57.7	84.3	90.1	74.4	74.8	56	52.8	67.6	74.4	69.8	98.1
AT3G19860	257990_at	147	136	111	96.9	118	136	98.1	117	95.5	124	87.8	92
AT5G67060	247023_at	6.5	10.5	11.6	3.01	13.7	7.26	5.4	9.85	6.54	10.4	3.33	8.44
AT5G01310	251111_at	26.1	24.5	17.8	21.3	16.5	30.2	25.2	27.6	22	26.3	20.5	26.2
AT2G34820	267426_at	1.92	1.31	3.02	1.56	1.5	1.43	2.02	1.57	1.99	1.43	1.08	1.29
AT3G19500	258018_at	15.1	13.3	19.3	14.5	23.7	22	25.6	16	21.7	27.3	23	21.3
AT5G08130	250569_at	132	103	208	286	258	240	157	150	129	141	91	98.2
AT1G69010	259645_at	122	114	150	127	183	147	139	107	127	132	118	110
AT4G00050	255694_at	279	318	347	346	80.3	123	99.2	77.1	183	170	432	426
AT4G36930	246212_at	19.5	16.4	25.5	30.9	37.2	39.3	32.1	39	31.1	31.1	23.1	24.9
AT1G09530	264510_at	32	53.8	38.9	33.1	121	108	136	113	129	117	154	131
AT2G20180	265584_at	132	162	71.6	65.6	66.1	56.6	55.5	64.1	40.1	28.7	58.8	62.4
AT5G64980	247234_at	23.8	27.2	27.3	24	20	20.8	16.3	17.8	22.1	11.8	14.9	12.7
AT1G74530	260215_at	95.3	98.6	104	103	135	148	141	146	115	137	141	148
AT2G40200	263380_at	12.7	14.1	11.2	14.9	13.3	16.1	7.09	11.7	7.81	11.2	10.7	11.1
AT4G38070	253023_at	11.8	12.5	15.2	13.4	9.76	18.3	13.2	15.5	7.78	7.25	9.26	13.4
AT2G31730	263467_at	27.5	48.6	26.3	25.3	2.22	14.2	17.1	24.5	39.3	11.9	95.9	132
AT3G04750	258817_at	26.9	22.6	29.4	25	26.6	21.3	20.5	23.5	19.8	23	19.6	20.1
AT1G29950	260027_at	83.1	78.1	128	148	103	106	127	118	124	149	117	133
AT2G43010	265248_at	269	243	199	158	356	341	283	411	67.4	55.7	139	135
AT4G29100	253746_at	80.1	82.1	77	120	73.1	78.7	99.1	93.6	85.9	118	108	121
AT1G05710	263179_at	32.1	33.9	23.4	27.4	17.7	20.4	20.9	14.5	29.9	19.7	42.4	44.3
AT1G61660	265034_at	120	107	126	127	111	97.2	105	102	98	107	102	104
AT1G31050	265160_at	4.52	1.14	4.68	10.1	1.7	1.32	1.68	5.67	5.39	6.46	0.514	4.27
AT2G14760	267105_at	10.1	3.03	5.66	2.01	4.26	4.66	2	2.27	0.91	2	1.19	4.97
AT1G27450	264439_at	480	472	480	540	469	499	606	591	735	745	442	391
AT1G51140	245748_at	103	86.1	75.9	91.4	444	310	325	248	281	422	310	354
AT2G42280	267628_at	36.2	52.9	44	41.8	19	20.4	18.1	26.2	25.6	23.3	23.2	13.2
AT3G12160	256261_at	0.939	0.676	0.348	0.543	1.02	0.899	0.459	1.02	0.489	0.286	0.629	0.387
AT1G05805	261254_at	105	105	103	78.1	106	128	124	127	66.1	86.8	21.4	30
AT1G35460	260079_s_at	348	366	275	204	208	236	198	186	263	131	303	226
AT2G24270	265998_at	1700	1560	1590	1840	1760	1830	1400	1350	880	1130	1550	1470
AT2G24260	265989_at	10.4	2.17	2.02	2.77	12.9	11.1	13.8	2.42	6.14	9.91	8.7	7.45
AT1G73830	260070_at	143	169	73.4	32.4	25.7	30.7	15.1	26.6	16.1	12.5	20.7	9.21
AT1G25330	245640_at	1.1	3.35	1.01	6.7	3.04	6.2	1.87	5.46	3	1.4	0.788	2.72
AT5G50915	248460_at	193	198	67.2	73.4	49	59.3	62.4	55	204	50.8	89	231
AT1G10120	264517_at	49.5	33.5	17.6	34.1	28.2	34.2	27.3	35.9	42.9	37.7	36.1	43.7
AT1G68920	259697_at	54.1	43.9	60.7	50.6	56.2	46.8	60.9	55.8	44.6	42.4	38.2	50
AT5G48560	248708_at	2.17	1.6	1.73	5.14	1.05	1.25	6.31	3.72	0.921	2.61	9.18	4.35
AT1G59640	262073_at	20.8	15.8	13.9	21.7	30.7	44.1	33.2	20	31.3	46.1	23	35.7
AT5G62610	247430_at	166	154	148	184	199	149	184	171	226	264	226	224
