# Supplementary material for: Genome Wide Identification and Characterization of Apple bHLH Transcription Factors and Expression Analysis in Response to Drought and Salt Stress
Source: Front Plant Sci. 2017 Apr 11;8:480. doi: 10.3389/fpls.2017.00480 (PMC5387082; doi:10.3389/fpls.2017.00480)
Supplement: Supplementary Table S6 — Summary information for 188 MdbHLH proteins in STRING database. The predicted important bHLH TFs involved in regulating plant growth and stress responses were marked in red and listed in this table (sheet3). [file Table6.XLSX]

## Sheet: Sheet1-STRING_Annotation(in At)
chromosome_location	Query	Apple_ID	At_ID	Gene_Name	Identity(%)	Bitscore	Annotation
chr1	MdbHLH1	MDP0000711774		IND	72	160	INDEHISCENT; Transcription regulator required for seed dispersal. Involved in the differentiation of all three cell types required for fruit dehiscence. Acts as the key regulator in a network including SHP and ALC that controls specification of the valve margin. Works with ALC, SHP, and FUL to allow differentiation of the lignified valve layer, the spring-loaded mechanism of fruit that promotes o…
	MdbHLH2	MDP0000312274		bHLH093	75	286	beta HLH protein 93; Transcription factor. May be involved in the differentiation of stomatal guard cells
	MdbHLH3	MDP0000406270	AT1G01260		54	608	transcription factor bHLH13
	MdbHLH4	MDP0000321049	AT2G46810		44	256	transcription factor bHLH70
	MdbHLH5	MDP0000128058	AT2G31730		40	87.4	basic helix-loop-helix domain-containing protein
	MdbHLH6	MDP0000246258	AT5G51790		47	153	transcription factor bHLH120
	MdbHLH7	MDP0000296814	AT4G25410		43	111	basic helix-loop-helix domain-containing protein
	MdbHLH8	MDP0000866611	AT5G51790		50	156	transcription factor bHLH120
	MdbHLH9	MDP0000213892	AT2G41130		65	266	transcription factor bHLH106
	MdbHLH10	MDP0000191607		SPCH	52	310	SPEECHLESS; Transcription factor. Together with FMA and MUTE, regulates the stomata formation. Required for the initiation and the formation of stomata, by promoting the first asymmetric cell divisions
chr2	MdbHLH11	MDP0000318216	AT4G37850		55	194	transcription factor bHLH25
	MdbHLH12	MDP0000502440	AT4G37850		50	230	transcription factor bHLH25
	MdbHLH13	MDP0000606021		ALDH11A3	90	926	aldehyde dehydrogenase 11A3; Important as a means of generating NADPH for biosynthetic reactions
	MdbHLH14	MDP0000169102	AT4G29100		44	216	transcription factor bHLH68
	MdbHLH15	MDP0000119495	AT5G56960		39	227	putative transcription factor bHLH041
	MdbHLH16	MDP0000318229	AT5G57150		61	250	transcription factor bHLH35
	MdbHLH17	MDP0000494181		bHLH121	55	252	basic Helix-Loop-Helix 121
	MdbHLH18	MDP0000420192		HEC1	60	155	HECATE 1; Required for the female reproductive tract development and fertility
	MdbHLH19	MDP0000215587		SPT	57	202	SPATULA; Transcription factor that plays a role in floral organogenesis. Promotes the growth of carpel margins and of pollen tract tissues derived from them
	MdbHLH20	MDP0000183948		MYC4	28	192	transcription factor MYC4
	MdbHLH21	MDP0000229725	AT4G16430		51	491	transcription factor bHLH3
	MdbHLH22	MDP0000305976	AT2G31210		44	281	transcription factor bHLH91
	MdbHLH23	MDP0000225299		FBH4	40	149	FLOWERING BHLH 4
chr3	MdbHLH24	MDP0000581816		FBH3	38	188	FLOWERING BHLH 3
	MdbHLH25	MDP0000135282	AT4G00870		31	186	transcription factor bHLH14
	MdbHLH26	MDP0000281613		FRU	53	293	FER-like regulator of iron uptake; Transcription factor. Essential protein involved in iron uptake responses. Regulates FRO2 at the level of mRNA accumulation and IRT1 at the level of protein accumulation. Confers enhanced iron mobilization responses at low iron supply
	MdbHLH27	MDP0000944210	AT1G72210		50	275	transcription factor bHLH96
	MdbHLH28	MDP0000753946		ILR3	65	318	iaa-leucine resistant3; Transcription factor. Plays a role in resistance to amide-linked indole-3-acetic acid (IAA) conjugates such as IAA-Leu and IAA-Phe. May regulate gene expression in response to metal homeostasis changes
	MdbHLH29	MDP0000295440	AT3G20640		49	284	transcription factor bHLH123
	MdbHLH30	MDP0000155965	AT2G14760		36	138	transcription factor bHLH84
	MdbHLH31	MDP0000617077		GL3	29	193	GLABROUS 3; Transcription activator, when associated with MYB75/PAP1, MYB90/PAP2 or TT2. Involved in epidermal cell fate specification. Regulates negatively stomata formation, but, in association with TTG1 and MYB0/GL1, promotes trichome formation, branching and endoreplication. Regulates also trichome cell wall maturation. Together with MYB66/WER, promotes the formation of non-hair cells in root…
	MdbHLH32	MDP0000129787	AT5G64980		28	100	uncharacterized protein
chr4	MdbHLH33	MDP0000148221	AT1G05710		48	156	basic helix-loop-helix domain-containing protein
	MdbHLH34	MDP0000628479	AT2G40200		41	132	transcription factor bHLH51
	MdbHLH35	MDP0000603546		MYC4	32	225	transcription factor MYC4
	MdbHLH36	MDP0000436338		APTX	58	121	aprataxin
	MdbHLH37	MDP0000205358		PIF3	36	245	transcription factor PIF3
	MdbHLH38	MDP0000900024		MYC4	32	255	transcription factor MYC4
	MdbHLH39	MDP0000267178	AT1G72210		47	246	transcription factor bHLH96
	MdbHLH40	MDP0000295593	AT3G04750		58	746	pentatricopeptide repeat-containing protein
chr5	MdbHLH41	MDP0000323291		ILR3	60	267	iaa-leucine resistant3; Transcription factor. Plays a role in resistance to amide-linked indole-3-acetic acid (IAA) conjugates such as IAA-Leu and IAA-Phe. May regulate gene expression in response to metal homeostasis changes
	MdbHLH42	MDP0000285780		DYT1	48	136	DYSFUNCTIONAL TAPETUM 1; Transcription factor. Involved in the control of tapetum development. Required for male fertility and pollen differentiation, especially during callose deposition
	MdbHLH43	MDP0000301999	AT1G61660		38	206	transcription factor bHLH112
	MdbHLH44	MDP0000256492	AT1G68810		39	128	transcription factor bHLH30
	MdbHLH45	MDP0000229007	AT1G72210		43	220	transcription factor bHLH96
	MdbHLH46	MDP0000153000	AT1G29950		48	164	basic helix-loop-helix (bHLH) DNA-binding superfamily protein.[Source:TAIR;Acc:AT1G29950]
	MdbHLH47	MDP0000280921	AT1G30670		48	97.4	transcription factor bHLH52
	MdbHLH48	MDP0000401086	AT4G16430		52	503	transcription factor bHLH3
	MdbHLH49	MDP0000243628	AT4G16430		71	144	transcription factor bHLH3
	MdbHLH50	MDP0000291499		PIL5(PIF1)	39	213	transcription factor PIF1; Transcription activator. Regulates negatively chlorophyll biosynthesis and seed germination in the dark, and lightinduced degradation of PIF1 relieves this negative regulation to promote photomorphogenesis. Binds to the G-box motif (5'- CACGTG-3') found in many light-regulated promoters. Promotes the expression of SOM, and thus modulates responses to abscisic acid (ABA)…
	MdbHLH51	MDP0000837139	AT3G07340		45	364	transcription factor bHLH62
	MdbHLH52	MDP0000224302		MYC2	72	110	transcription factor MYC2; Transcriptional activator. Common transcription factor of light, abscisic acid (ABA), and jasmonic acid (JA) signaling pathways. In cooperation with MYB2 is involved in the regulation of ABA-inducible genes under drought stress conditions. Binds to the MYC recognition site (5'-CACATG-3'), and to the G-box (5'- CACNTG-3') and Z-box (5'-ATACGTGT-3') of light-responsive pr…
	MdbHLH53	MDP0000275844		bHLH121	63	275	basic Helix-Loop-Helix 121
	MdbHLH54	MDP0000174149	AT4G37850		55	198	transcription factor bHLH25
	MdbHLH55	MDP0000946515		RSL2	42	199	transcription factor bHLH85
	MdbHLH56	MDP0000386580	AT4G16430		70	195	transcription factor bHLH3
chr6	MdbHLH57	MDP0000029168		MYC2	55	658	transcription factor MYC2; Transcriptional activator. Common transcription factor of light, abscisic acid (ABA), and jasmonic acid (JA) signaling pathways. In cooperation with MYB2 is involved in the regulation of ABA-inducible genes under drought stress conditions. Binds to the MYC recognition site (5'-CACATG-3'), and to the G-box (5'- CACNTG-3') and Z-box (5'-ATACGTGT-3') of light-responsive pr…
	MdbHLH58	MDP0000794913		bHLH071	54	204	beta HLH protein 71; Transcription factor. May be involved in the differentiation of stomatal guard cells
	MdbHLH59	MDP0000423329		FBH4	46	267	FLOWERING BHLH 4
	MdbHLH60	MDP0000248312	AT2G42300		55	274	transcription factor bHLH48
	MdbHLH61	MDP0000491271	AT4G38070		38	135	basic helix-loop-helix domain-containing protein
	MdbHLH62	MDP0000435722		RLS1	63	206	RHD SIX-LIKE 1
	MdbHLH63	MDP0000704958	AT2G31220		61	208	transcription factor bHLH10
	MdbHLH64	MDP0000273365	AT2G31210		46	286	transcription factor bHLH91
	MdbHLH65	MDP0000275840	AT2G31220		56	233	transcription factor bHLH10
	MdbHLH66	MDP0000710285		MYC4	30	202	transcription factor MYC4
	MdbHLH67	MDP0000160600	AT4G00870		33	200	transcription factor bHLH14
	MdbHLH68	MDP0000219146		ICE1	50	403	transcription factor ICE1; Transcriptional activator that regulates the cold- induced transcription of CBF/DREB1 genes. Binds specifically to the MYC recognition sites (5'-CANNTG-3') found in the CBF3/DREB1A promoter. Mediates stomatal differentiation in the epidermis probably by controlling successive roles of SPCH, MUTE, and FAMA
	MdbHLH69	MDP0000225159	AT5G50915		39	190	transcription factor bHLH137
	MdbHLH70	MDP0000264827	AT5G62610		51	157	transcription factor bHLH79
	MdbHLH71	MDP0000215269	AT5G62610		50	246	transcription factor bHLH79
	MdbHLH72	MDP0000301871	AT1G74530		55	263	uncharacterized protein
	MdbHLH73	MDP0000288670		UNE10	41	140	transcription factor UNE10; Required during the fertilization of ovules by pollen
	MdbHLH74	MDP0000143208		BIM1	43	327	transcription factor BIM1; Positive brassinosteroid-signaling protein. Transcription factor that bind specifically to the DNA sequence 5'-CANNTG-3'(E box). Can bind individually to the promoter as a homodimer or synergistically as a heterodimer with BZR2/BES1. Does not itself activate transcription but enhances BZR2/BES1-mediated target gene activation
	MdbHLH75	MDP0000879337		BEE3	70	179	BR enhanced expression 3; Positive regulator of brassinosteroid signaling
chr7	MdbHLH76	MDP0000214472		FBH4	35	186	FLOWERING BHLH 4
	MdbHLH77	MDP0000439540		UNE10	49	289	transcription factor UNE10; Required during the fertilization of ovules by pollen
	MdbHLH78	MDP0000226497	AT1G01260		55	613	transcription factor bHLH13
	MdbHLH79	MDP0000829998	AT2G46810		41	241	transcription factor bHLH70
	MdbHLH80	MDP0000652631	AT5G51790		50	150	transcription factor bHLH120
	MdbHLH81	MDP0000125939	AT5G51790		47	144	transcription factor bHLH120
	MdbHLH82	MDP0000560255	AT3G15890		51	281	protein kinase family protein
	MdbHLH83	MDP0000131133		SPCH	51	284	SPEECHLESS; Transcription factor. Together with FMA and MUTE, regulates the stomata formation. Required for the initiation and the formation of stomata, by promoting the first asymmetric cell divisions
chr8	MdbHLH84	MDP0000168695	AT1G27660		38	229	transcription factor bHLH110
	MdbHLH85	MDP0000200355		CIB1	41	216	transcription factor bHLH63
	MdbHLH86	MDP0000159571	AT4G37850		53	201	transcription factor bHLH25
	MdbHLH87	MDP0000405748		AMS	42	250	ABORTED MICROSPORES; Transcription factor. Plays a crucial role in tapetum development. Required for male fertility and pollen differentiation, especially during the post-meiotic transcriptional regulation of microspore development within the developing anther
	MdbHLH88	MDP0000421809		FRU	50	200	FER-like regulator of iron uptake; Transcription factor. Essential protein involved in iron uptake responses. Regulates FRO2 at the level of mRNA accumulation and IRT1 at the level of protein accumulation. Confers enhanced iron mobilization responses at low iron supply
	MdbHLH89	MDP0000195072		FRU	47	206	FER-like regulator of iron uptake; Transcription factor. Essential protein involved in iron uptake responses. Regulates FRO2 at the level of mRNA accumulation and IRT1 at the level of protein accumulation. Confers enhanced iron mobilization responses at low iron supply
	MdbHLH90	MDP0000318951		FRU	47	222	FER-like regulator of iron uptake; Transcription factor. Essential protein involved in iron uptake responses. Regulates FRO2 at the level of mRNA accumulation and IRT1 at the level of protein accumulation. Confers enhanced iron mobilization responses at low iron supply
	MdbHLH91	MDP0000145825		RSL2	45	193	transcription factor bHLH85
	MdbHLH92	MDP0000523812		PIF3	63	111	transcription factor PIF3
	MdbHLH93	MDP0000713910		RGE1	36	157	RETARDED GROWTH OF EMBRYO 1; Controls embryo growth
	MdbHLH94	MDP0000123893		HEC1	60	168	HECATE 1; Required for the female reproductive tract development and fertility
	MdbHLH95	MDP0000175282		bHLH093	68	269	beta HLH protein 93; Transcription factor. May be involved in the differentiation of stomatal guard cells
	MdbHLH96	MDP0000274003		FBH1	46	177	FLOWERING BHLH 1
chr9	MdbHLH97	MDP0000281689	AT4G16430		70	144	transcription factor bHLH3
	MdbHLH98	MDP0000245538		BIM2	33	111	transcription factor BIM2; Positive brassinosteroid-signaling protein
	MdbHLH99	MDP0000603926		bHLH093	71	138	beta HLH protein 93; Transcription factor. May be involved in the differentiation of stomatal guard cells
	MdbHLH100	MDP0000124672	AT4G37850		38	192	transcription factor bHLH25
	MdbHLH101	MDP0000313643	AT1G10120		43	241	transcription factor bHLH74
	MdbHLH102	MDP0000646823		FMA	60	416	FAMA; Transcription activator. Together with SPCH and MUTE, regulates the stomata formation. Required to promote differentiation and morphogenesis of stomatal guard cells and to halt proliferative divisions in their immediate precursors. Mediates the formation of stomata
	MdbHLH103	MDP0000273574	AT1G05805		50	285	transcription factor bHLH128
	MdbHLH104	MDP0000166245	AT3G21330		48	278	transcription factor bHLH87
	MdbHLH105	MDP0000731330		RSL1	51	200	RHD SIX-LIKE 1
	MdbHLH106	MDP0000138721		PIF3	65	107	transcription factor PIF3
chr10	MdbHLH107	MDP0000283606		AMS	37	105	ABORTED MICROSPORES; Transcription factor. Plays a crucial role in tapetum development. Required for male fertility and pollen differentiation, especially during the post-meiotic transcriptional regulation of microspore development within the developing anther
	MdbHLH108	MDP0000131874		RSL2	38	189	transcription factor bHLH85
	MdbHLH109	MDP0000205113	AT3G07340		44	354	transcription factor bHLH62
	MdbHLH110	MDP0000289642		PIL5(PIF1)	44	289	transcription factor PIF1; Transcription activator. Regulates negatively chlorophyll biosynthesis and seed germination in the dark, and lightinduced degradation of PIF1 relieves this negative regulation to promote photomorphogenesis. Binds to the G-box motif (5'- CACGTG-3') found in many light-regulated promoters. Promotes the expression of SOM, and thus modulates responses to abscisic acid (ABA)…
	MdbHLH111	MDP0000934866		EMB1444	53	351	EMBRYO DEFECTIVE 1444; Transcription factor that may regulate root development (By similarity)
	MdbHLH112	MDP0000791364	AT2G34820		38	102	transcription factor bHLH53
	MdbHLH113	MDP0000133262	AT5G57150		67	247	transcription factor bHLH35
	MdbHLH114	MDP0000287358	AT4G20980		77	917	translation initiation factor eIF-3 subunit 7; Component of the eukaryotic translation initiation factor 3 (eIF-3) complex, which is involved in protein synthesis and, together with other initiation factors, stimulates binding of mRNA and methionyl-tRNAi to the 40S ribosome (By similarity)
	MdbHLH115	MDP0000525527		DYT1	40	127	DYSFUNCTIONAL TAPETUM 1; Transcription factor. Involved in the control of tapetum development. Required for male fertility and pollen differentiation, especially during callose deposition
	MdbHLH116	MDP0000210155	AT3G20640		39	189	transcription factor bHLH123
chr11	MdbHLH117	MDP0000256276		FBH1	53	153	FLOWERING BHLH 1
	MdbHLH118	MDP0000876738	AT2G14760		37	166	transcription factor bHLH84
	MdbHLH119	MDP0000307685		FBH4	51	206	FLOWERING BHLH 4
	MdbHLH120	MDP0000907218	AT4G00870		33	199	transcription factor bHLH14
	MdbHLH121	MDP0000140864		MYC4	31	211	transcription factor MYC4
	MdbHLH122	MDP0000264803		ILR3	69	318	iaa-leucine resistant3; Transcription factor. Plays a role in resistance to amide-linked indole-3-acetic acid (IAA) conjugates such as IAA-Leu and IAA-Phe. May regulate gene expression in response to metal homeostasis changes
	MdbHLH123	MDP0000296508	AT3G20640		48	285	transcription factor bHLH123
	MdbHLH124	MDP0000442310		MYC4	30	213	transcription factor MYC4
	MdbHLH125	MDP0000821314		bHLH34	65	129	basic Helix-Loop-Helix 34
	MdbHLH126	MDP0000225680		GL3	29	187	GLABROUS 3; Transcription activator, when associated with MYB75/PAP1, MYB90/PAP2 or TT2. Involved in epidermal cell fate specification. Regulates negatively stomata formation, but, in association with TTG1 and MYB0/GL1, promotes trichome formation, branching and endoreplication. Regulates also trichome cell wall maturation. Together with MYB66/WER, promotes the formation of non-hair cells in root…
chr12	MdbHLH127	MDP0000138102	AT2G41130		64	264	transcription factor bHLH106
	MdbHLH128	MDP0000262020	AT1G27660		41	231	transcription factor bHLH110
	MdbHLH129	MDP0000178778		APTX	66	119	aprataxin
	MdbHLH130	MDP0000290263		PIF3	36	251	transcription factor PIF3
	MdbHLH131	MDP0000672131	AT1G72210		46	242	transcription factor bHLH96
chr13	MdbHLH132	MDP0000178636	AT1G31050		40	191	basic helix-loop-helix domain-containing protein
	MdbHLH133	MDP0000259495		bHLH38	45	182	basic helix-loop-helix 38
	MdbHLH134	MDP0000271420	AT1G68810		57	334	transcription factor bHLH30
	MdbHLH135	MDP0000149222		BIM2	55	335	transcription factor BIM2; Positive brassinosteroid-signaling protein
	MdbHLH136	MDP0000195579		BPEp	52	222	BIG PETAL P; Involved in the control of petal size, by interfering with postmitotic cell expansion to limit final petal cell size
	MdbHLH137	MDP0000523715	AT5G51790		48	108	transcription factor bHLH120
	MdbHLH138	MDP0000318772		MUTE	61	238	MUTE; Transcription factor. Together with FMA and SPCH, regulates the stomata formation. Required for the differentiation of stomatal guard cells, by promoting successive asymmetric cell divisions and the formation of guard mother cells. Promotes the conversion of the leaf epidermis into stomata
	MdbHLH139	MDP0000825749		Bhlh104	69	249	basic Helix-Loop-Helix 104
	MdbHLH140	MDP0000145937	AT3G21330		55	284	transcription factor bHLH87
chr14	MdbHLH141	MDP0000180376		RABA4D	89	398	RAB GTPase homolog A4D; Intracellular vesicle trafficking and protein transport. Plays an important role in the regulation of pollen tube tip growth
	MdbHLH142	MDP0000216053	AT2G34820		38	94	transcription factor bHLH53
	MdbHLH143	MDP0000662999		ICE1	50	409	transcription factor ICE1; Transcriptional activator that regulates the cold- induced transcription of CBF/DREB1 genes. Binds specifically to the MYC recognition sites (5'-CANNTG-3') found in the CBF3/DREB1A promoter. Mediates stomatal differentiation in the epidermis probably by controlling successive roles of SPCH, MUTE, and FAMA
	MdbHLH144	MDP0000410728	AT5G50915		60	177	transcription factor bHLH137
	MdbHLH145	MDP0000299846	AT5G62610		58	264	transcription factor bHLH79
	MdbHLH146	MDP0000319248		UNE10	40	136	transcription factor UNE10; Required during the fertilization of ovules by pollen
	MdbHLH147	MDP0000242865		BIM2	42	181	transcription factor BIM2; Positive brassinosteroid-signaling protein
	MdbHLH148	MDP0000779358		BEE3	53	187	BR enhanced expression 3; Positive regulator of brassinosteroid signaling
chr15	MdbHLH149	MDP0000231650	AT1G10120		47	260	transcription factor bHLH74
	MdbHLH150	MDP0000198037		RSL2	76	187	transcription factor bHLH85
	MdbHLH151	MDP0000573178		APT1	74	249	adenine phosphoribosyltransferase 1
	MdbHLH152	MDP0000617871		RGE1	38	169	RETARDED GROWTH OF EMBRYO 1; Controls embryo growth
	MdbHLH153	MDP0000484847		RGE1	38	168	RETARDED GROWTH OF EMBRYO 1; Controls embryo growth
	MdbHLH154	MDP0000249405		HEC1	58	161	HECATE 1; Required for the female reproductive tract development and fertility
	MdbHLH155	MDP0000534784		LRL1	59	281	LJRHL1-like 1
	MdbHLH156	MDP0000124019	AT3G07340		41	272	transcription factor bHLH62
	MdbHLH157	MDP0000220675	AT4G29100		47	297	transcription factor bHLH68
	MdbHLH158	MDP0000782908	AT5G56960		37	223	putative transcription factor bHLH041
	MdbHLH159	MDP0000275635		bHLH121	54	201	basic Helix-Loop-Helix 121
	MdbHLH160	MDP0000147232	AT3G19500		39	147	transcription factor bHLH113
	MdbHLH161	MDP0000159013		SPT	55	136	SPATULA; Transcription factor that plays a role in floral organogenesis. Promotes the growth of carpel margins and of pollen tract tissues derived from them
	MdbHLH162	MDP0000309179		GL3	39	441	GLABROUS 3; Transcription activator, when associated with MYB75/PAP1, MYB90/PAP2 or TT2. Involved in epidermal cell fate specification. Regulates negatively stomata formation, but, in association with TTG1 and MYB0/GL1, promotes trichome formation, branching and endoreplication. Regulates also trichome cell wall maturation. Together with MYB66/WER, promotes the formation of non-hair cells in root…
	MdbHLH163	MDP0000644807		bHLH093	66	263	beta HLH protein 93; Transcription factor. May be involved in the differentiation of stomatal guard cells
	MdbHLH164	MDP0000794858		bHLH34	66	127	basic Helix-Loop-Helix 34
	MdbHLH165	MDP0000269890		FBH1	53	206	FLOWERING BHLH 1
chr16	MdbHLH166	MDP0000173477		PIL5(PIF1)	48	59.7	transcription factor PIF1; Transcription activator. Regulates negatively chlorophyll biosynthesis and seed germination in the dark, and lightinduced degradation of PIF1 relieves this negative regulation to promote photomorphogenesis. Binds to the G-box motif (5'- CACGTG-3') found in many light-regulated promoters. Promotes the expression of SOM, and thus modulates responses to abscisic acid (ABA)…
	MdbHLH167	MDP0000725991		CES	58	162	CESTA
	MdbHLH168	MDP0000319726	AT1G68820		59	536	Transmembrane Fragile-X-F-associated protein
	MdbHLH169	MDP0000154272	AT1G68920		45	385	transcription factor bHLH49
	MdbHLH170	MDP0000261293		BIM2	58	333	transcription factor BIM2; Positive brassinosteroid-signaling protein
	MdbHLH171	MDP0000282600		BPEp	53	218	BIG PETAL P; Involved in the control of petal size, by interfering with postmitotic cell expansion to limit final petal cell size
	MdbHLH172	MDP0000790939	AT1G10610		36	251	transcription factor bHLH90
	MdbHLH173	MDP0000205030		MUTE	60	238	MUTE; Transcription factor. Together with FMA and SPCH, regulates the stomata formation. Required for the differentiation of stomatal guard cells, by promoting successive asymmetric cell divisions and the formation of guard mother cells. Promotes the conversion of the leaf epidermis into stomata
	MdbHLH174	MDP0000314321		BHLH92	43	160	transcription factor bHLH92
	MdbHLH175	MDP0000562627	AT1G68810		48	121	transcription factor bHLH30
chr17	MdbHLH176	MDP0000212411		MYC4	48	197	transcription factor MYC4
	MdbHLH177	MDP0000136498		MYC2	53	635	transcription factor MYC2; Transcriptional activator. Common transcription factor of light, abscisic acid (ABA), and jasmonic acid (JA) signaling pathways. In cooperation with MYB2 is involved in the regulation of ABA-inducible genes under drought stress conditions. Binds to the MYC recognition site (5'-CACATG-3'), and to the G-box (5'- CACNTG-3') and Z-box (5'-ATACGTGT-3') of light-responsive pr…
	MdbHLH178	MDP0000817710	AT3G22100		47	103	transcription factor bHLH117
	MdbHLH179	MDP0000198404		PIL6(PIF5)	44	167	transcription factor PIF5; Transcription factor acting negatively in the phytochrome B signaling pathway to promote the shade-avoidance response. Regulates PHYB abundance at the post-transcriptional level, possibly via the ubiquitin-proteasome pathway. Promotes ethylene activity in the dark. May regulate the expression of a subset of genes by binding to the G-box motif. Might be involved in the i…
	MdbHLH180	MDP0000129011	AT4G29100		51	206	transcription factor bHLH68
	MdbHLH181	MDP0000290934	AT4G20970		39	123	basic helix-loop-helix domain-containing protein
unanchored	MdbHLH182	MDP0000160256	AT1G72210		48	258	transcription factor bHLH96
	MdbHLH183	MDP0000279087	AT4G16430		68	166	transcription factor bHLH3
	MdbHLH184	MDP0000461727		GL3	41	451	GLABROUS 3; Transcription activator, when associated with MYB75/PAP1, MYB90/PAP2 or TT2. Involved in epidermal cell fate specification. Regulates negatively stomata formation, but, in association with TTG1 and MYB0/GL1, promotes trichome formation, branching and endoreplication. Regulates also trichome cell wall maturation. Together with MYB66/WER, promotes the formation of non-hair cells in root…
	MdbHLH185	MDP0000291132	AT4G37850		49	233	transcription factor bHLH25
	MdbHLH186	MDP0000170202	AT4G37850		53	193	transcription factor bHLH25
	MdbHLH187	MDP0000641681		bHLH38	53	161	basic helix-loop-helix 38
	MdbHLH188	MDP0000205807	AT5G62610		52	257	transcription factor bHLH79

## Sheet: Sheet2-assembled as Groups
Group	Name	Apple_ID	chromosome_location	At_ID	Gene_Name	Identity(%)	Bitscore	Annotation
A	MdbHLH21	MDP0000229725	chr2	AT4G16430		51	491	transcription factor bHLH3
	MdbHLH48	MDP0000401086	chr5	AT4G16430		52	503	transcription factor bHLH3
	MdbHLH56	MDP0000386580	chr5	AT4G16430		70	195	transcription factor bHLH3
	MdbHLH183	MDP0000279087	unanchored	AT4G16430		68	166	transcription factor bHLH3
	MdbHLH49	MDP0000243628	chr5	AT4G16430		71	144	transcription factor bHLH3
	MdbHLH97	MDP0000281689	chr9	AT4G16430		70	144	transcription factor bHLH3
	MdbHLH176	MDP0000212411	chr17		MYC4	48	197	transcription factor MYC4
	MdbHLH57	MDP0000029168	chr6		MYC2	55	658	transcription factor MYC2; Transcriptional activator. Common transcription factor of light, abscisic acid (ABA), and jasmonic acid (JA) signaling pathways. In cooperation with MYB2 is involved in the regulation of ABA-inducible genes under drought stress conditions. Binds to the MYC recognition site (5'-CACATG-3'), and to the G-box (5'- CACNTG-3') and Z-box (5'-ATACGTGT-3') of light-responsive pr…
	MdbHLH177	MDP0000136498	chr17		MYC2	53	635	transcription factor MYC2; Transcriptional activator. Common transcription factor of light, abscisic acid (ABA), and jasmonic acid (JA) signaling pathways. In cooperation with MYB2 is involved in the regulation of ABA-inducible genes under drought stress conditions. Binds to the MYC recognition site (5'-CACATG-3'), and to the G-box (5'- CACNTG-3') and Z-box (5'-ATACGTGT-3') of light-responsive pr…
	MdbHLH3	MDP0000406270	chr1	AT1G01260		54	608	transcription factor bHLH13
	MdbHLH78	MDP0000226497	chr7	AT1G01260		55	613	transcription factor bHLH13
	MdbHLH38	MDP0000900024	chr4		MYC4	32	255	transcription factor MYC4
	MdbHLH35	MDP0000603546	chr4		MYC4	32	225	transcription factor MYC4
	MdbHLH67	MDP0000160600	chr6	AT4G00870		33	200	transcription factor bHLH14
	MdbHLH52	MDP0000224302	chr5		MYC2	72	110	transcription factor MYC2; Transcriptional activator. Common transcription factor of light, abscisic acid (ABA), and jasmonic acid (JA) signaling pathways. In cooperation with MYB2 is involved in the regulation of ABA-inducible genes under drought stress conditions. Binds to the MYC recognition site (5'-CACATG-3'), and to the G-box (5'- CACNTG-3') and Z-box (5'-ATACGTGT-3') of light-responsive pr…
	MdbHLH121	MDP0000140864	chr11		MYC4	31	211	transcription factor MYC4
	MdbHLH25	MDP0000135282	chr3	AT4G00870		31	186	transcription factor bHLH14
	MdbHLH120	MDP0000907218	chr11	AT4G00870		33	199	transcription factor bHLH14
	MdbHLH124	MDP0000442310	chr11		MYC4	30	213	transcription factor MYC4
	MdbHLH20	MDP0000183948	chr2		MYC4	28	192	transcription factor MYC4
	MdbHLH66	MDP0000710285	chr6		MYC4	30	202	transcription factor MYC4
B	MdbHLH89	MDP0000195072	chr8		FRU	47	206	FER-like regulator of iron uptake; Transcription factor. Essential protein involved in iron uptake responses. Regulates FRO2 at the level of mRNA accumulation and IRT1 at the level of protein accumulation. Confers enhanced iron mobilization responses at low iron supply
	MdbHLH90	MDP0000318951	chr8		FRU	47	222	FER-like regulator of iron uptake; Transcription factor. Essential protein involved in iron uptake responses. Regulates FRO2 at the level of mRNA accumulation and IRT1 at the level of protein accumulation. Confers enhanced iron mobilization responses at low iron supply
	MdbHLH88	MDP0000421809	chr8		FRU	50	200	FER-like regulator of iron uptake; Transcription factor. Essential protein involved in iron uptake responses. Regulates FRO2 at the level of mRNA accumulation and IRT1 at the level of protein accumulation. Confers enhanced iron mobilization responses at low iron supply
	MdbHLH26	MDP0000281613	chr3		FRU	53	293	FER-like regulator of iron uptake; Transcription factor. Essential protein involved in iron uptake responses. Regulates FRO2 at the level of mRNA accumulation and IRT1 at the level of protein accumulation. Confers enhanced iron mobilization responses at low iron supply
	MdbHLH42	MDP0000285780	chr5		DYT1	48	136	DYSFUNCTIONAL TAPETUM 1; Transcription factor. Involved in the control of tapetum development. Required for male fertility and pollen differentiation, especially during callose deposition
	MdbHLH115	MDP0000525527	chr10		DYT1	40	127	DYSFUNCTIONAL TAPETUM 1; Transcription factor. Involved in the control of tapetum development. Required for male fertility and pollen differentiation, especially during callose deposition
	MdbHLH172	MDP0000790939	chr16	AT1G10610		36	251	transcription factor bHLH90
	MdbHLH16	MDP0000318229	chr2	AT5G57150		61	250	transcription factor bHLH35
	MdbHLH113	MDP0000133262	chr10	AT5G57150		67	247	transcription factor bHLH35
	MdbHLH87	MDP0000405748	chr8		AMS	42	250	ABORTED MICROSPORES; Transcription factor. Plays a crucial role in tapetum development. Required for male fertility and pollen differentiation, especially during the post-meiotic transcriptional regulation of microspore development within the developing anther
	MdbHLH107	MDP0000283606	chr10		AMS	37	105	ABORTED MICROSPORES; Transcription factor. Plays a crucial role in tapetum development. Required for male fertility and pollen differentiation, especially during the post-meiotic transcriptional regulation of microspore development within the developing anther
	MdbHLH68	MDP0000219146	chr6		ICE1	50	403	transcription factor ICE1; Transcriptional activator that regulates the cold- induced transcription of CBF/DREB1 genes. Binds specifically to the MYC recognition sites (5'-CANNTG-3') found in the CBF3/DREB1A promoter. Mediates stomatal differentiation in the epidermis probably by controlling successive roles of SPCH, MUTE, and FAMA
	MdbHLH143	MDP0000662999	chr14		ICE1	50	409	transcription factor ICE1; Transcriptional activator that regulates the cold- induced transcription of CBF/DREB1 genes. Binds specifically to the MYC recognition sites (5'-CANNTG-3') found in the CBF3/DREB1A promoter. Mediates stomatal differentiation in the epidermis probably by controlling successive roles of SPCH, MUTE, and FAMA
	MdbHLH2	MDP0000312274	chr1		bHLH093	75	286	beta HLH protein 93; Transcription factor. May be involved in the differentiation of stomatal guard cells
	MdbHLH99	MDP0000603926	chr9		bHLH093	71	138	beta HLH protein 93; Transcription factor. May be involved in the differentiation of stomatal guard cells
	MdbHLH95	MDP0000175282	chr8		bHLH093	68	269	beta HLH protein 93; Transcription factor. May be involved in the differentiation of stomatal guard cells
	MdbHLH163	MDP0000644807	chr15		bHLH093	66	263	beta HLH protein 93; Transcription factor. May be involved in the differentiation of stomatal guard cells
C	MdbHLH54	MDP0000174149	chr5	AT4G37850		55	198	transcription factor bHLH25
	MdbHLH86	MDP0000159571	chr8	AT4G37850		53	201	transcription factor bHLH25
	MdbHLH12	MDP0000502440	chr2	AT4G37850		50	230	transcription factor bHLH25
	MdbHLH185	MDP0000291132	unanchored	AT4G37850		49	233	transcription factor bHLH25
	MdbHLH100	MDP0000124672	chr9	AT4G37850		38	192	transcription factor bHLH25
	MdbHLH11	MDP0000318216	chr2	AT4G37850		55	194	transcription factor bHLH25
	MdbHLH186	MDP0000170202	unanchored	AT4G37850		53	193	transcription factor bHLH25
D	MdbHLH22	MDP0000305976	chr2	AT2G31210		44	281	transcription factor bHLH91
	MdbHLH64	MDP0000273365	chr6	AT2G31210		46	286	transcription factor bHLH91
	MdbHLH63	MDP0000704958	chr6	AT2G31220		61	208	transcription factor bHLH10
	MdbHLH65	MDP0000275840	chr6	AT2G31220		56	233	transcription factor bHLH10
	MdbHLH31	MDP0000617077	chr3		GL3	29	193	GLABROUS 3; Transcription activator, when associated with MYB75/PAP1, MYB90/PAP2 or TT2. Involved in epidermal cell fate specification. Regulates negatively stomata formation, but, in association with TTG1 and MYB0/GL1, promotes trichome formation, branching and endoreplication. Regulates also trichome cell wall maturation. Together with MYB66/WER, promotes the formation of non-hair cells in root…
	MdbHLH126	MDP0000225680	chr11		GL3	29	187	GLABROUS 3; Transcription activator, when associated with MYB75/PAP1, MYB90/PAP2 or TT2. Involved in epidermal cell fate specification. Regulates negatively stomata formation, but, in association with TTG1 and MYB0/GL1, promotes trichome formation, branching and endoreplication. Regulates also trichome cell wall maturation. Together with MYB66/WER, promotes the formation of non-hair cells in root…
	MdbHLH162	MDP0000309179	chr15		GL3	39	441	GLABROUS 3; Transcription activator, when associated with MYB75/PAP1, MYB90/PAP2 or TT2. Involved in epidermal cell fate specification. Regulates negatively stomata formation, but, in association with TTG1 and MYB0/GL1, promotes trichome formation, branching and endoreplication. Regulates also trichome cell wall maturation. Together with MYB66/WER, promotes the formation of non-hair cells in root…
	MdbHLH184	MDP0000461727	unanchored		GL3	41	451	GLABROUS 3; Transcription activator, when associated with MYB75/PAP1, MYB90/PAP2 or TT2. Involved in epidermal cell fate specification. Regulates negatively stomata formation, but, in association with TTG1 and MYB0/GL1, promotes trichome formation, branching and endoreplication. Regulates also trichome cell wall maturation. Together with MYB66/WER, promotes the formation of non-hair cells in root…
E	MdbHLH27	MDP0000944210	chr3	AT1G72210		50	275	transcription factor bHLH96
	MdbHLH182	MDP0000160256	unanchored	AT1G72210		48	258	transcription factor bHLH96
	MdbHLH45	MDP0000229007	chr5	AT1G72210		43	220	transcription factor bHLH96
	MdbHLH39	MDP0000267178	chr4	AT1G72210		47	246	transcription factor bHLH96
	MdbHLH131	MDP0000672131	chr12	AT1G72210		46	242	transcription factor bHLH96
	MdbHLH58	MDP0000794913	chr6		bHLH071	54	204	beta HLH protein 71; Transcription factor. May be involved in the differentiation of stomatal guard cells
	MdbHLH4	MDP0000321049	chr1	AT2G46810		44	256	transcription factor bHLH70
	MdbHLH79	MDP0000829998	chr7	AT2G46810		41	241	transcription factor bHLH70
	MdbHLH102	MDP0000646823	chr9		FMA	60	416	FAMA; Transcription activator. Together with SPCH and MUTE, regulates the stomata formation. Required to promote differentiation and morphogenesis of stomatal guard cells and to halt proliferative divisions in their immediate precursors. Mediates the formation of stomata
	MdbHLH10	MDP0000191607	chr1		SPCH	52	310	SPEECHLESS; Transcription factor. Together with FMA and MUTE, regulates the stomata formation. Required for the initiation and the formation of stomata, by promoting the first asymmetric cell divisions
	MdbHLH83	MDP0000131133	chr7		SPCH	51	284	SPEECHLESS; Transcription factor. Together with FMA and MUTE, regulates the stomata formation. Required for the initiation and the formation of stomata, by promoting the first asymmetric cell divisions
	MdbHLH138	MDP0000318772	chr13		MUTE	61	238	MUTE; Transcription factor. Together with FMA and SPCH, regulates the stomata formation. Required for the differentiation of stomatal guard cells, by promoting successive asymmetric cell divisions and the formation of guard mother cells. Promotes the conversion of the leaf epidermis into stomata
	MdbHLH173	MDP0000205030	chr16		MUTE	60	238	MUTE; Transcription factor. Together with FMA and SPCH, regulates the stomata formation. Required for the differentiation of stomatal guard cells, by promoting successive asymmetric cell divisions and the formation of guard mother cells. Promotes the conversion of the leaf epidermis into stomata
F	MdbHLH152	MDP0000617871	chr15		RGE1	38	169	RETARDED GROWTH OF EMBRYO 1; Controls embryo growth
	MdbHLH153	MDP0000484847	chr15		RGE1	38	168	RETARDED GROWTH OF EMBRYO 1; Controls embryo growth
	MdbHLH93	MDP0000713910	chr8		RGE1	36	157	RETARDED GROWTH OF EMBRYO 1; Controls embryo growth
	MdbHLH114	MDP0000287358	chr10	AT4G20980		77	917	translation initiation factor eIF-3 subunit 7; Component of the eukaryotic translation initiation factor 3 (eIF-3) complex, which is involved in protein synthesis and, together with other initiation factors, stimulates binding of mRNA and methionyl-tRNAi to the 40S ribosome (By similarity)
	MdbHLH181	MDP0000290934	chr17	AT4G20970		39	123	basic helix-loop-helix domain-containing protein
	MdbHLH133	MDP0000259495	chr13		bHLH38	45	182	basic helix-loop-helix 38
	MdbHLH187	MDP0000641681	unanchored		bHLH38	53	161	basic helix-loop-helix 38
	MdbHLH7	MDP0000296814	chr1	AT4G25410		43	111	basic helix-loop-helix domain-containing protein
	MdbHLH82	MDP0000560255	chr7	AT3G15890		51	281	protein kinase family protein
	MdbHLH137	MDP0000523715	chr13	AT5G51790		48	108	transcription factor bHLH120
	MdbHLH6	MDP0000246258	chr1	AT5G51790		47	153	transcription factor bHLH120
	MdbHLH81	MDP0000125939	chr7	AT5G51790		47	144	transcription factor bHLH120
	MdbHLH8	MDP0000866611	chr1	AT5G51790		50	156	transcription factor bHLH120
	MdbHLH80	MDP0000652631	chr7	AT5G51790		50	150	transcription factor bHLH120
G	MdbHLH9	MDP0000213892	chr1	AT2G41130		65	266	transcription factor bHLH106
	MdbHLH127	MDP0000138102	chr12	AT2G41130		64	264	transcription factor bHLH106
	MdbHLH134	MDP0000271420	chr13	AT1G68810		57	334	transcription factor bHLH30
	MdbHLH168	MDP0000319726	chr16	AT1G68820		59	536	Transmembrane Fragile-X-F-associated protein
	MdbHLH44	MDP0000256492	chr5	AT1G68810		39	128	transcription factor bHLH30
	MdbHLH175	MDP0000562627	chr16	AT1G68810		48	121	transcription factor bHLH30
	MdbHLH60	MDP0000248312	chr6	AT2G42300		55	274	transcription factor bHLH48
H	MdbHLH28	MDP0000753946	chr3		ILR3	65	318	iaa-leucine resistant3; Transcription factor. Plays a role in resistance to amide-linked indole-3-acetic acid (IAA) conjugates such as IAA-Leu and IAA-Phe. May regulate gene expression in response to metal homeostasis changes
	MdbHLH122	MDP0000264803	chr11		ILR3	69	318	iaa-leucine resistant3; Transcription factor. Plays a role in resistance to amide-linked indole-3-acetic acid (IAA) conjugates such as IAA-Leu and IAA-Phe. May regulate gene expression in response to metal homeostasis changes
	MdbHLH41	MDP0000323291	chr5		ILR3	60	267	iaa-leucine resistant3; Transcription factor. Plays a role in resistance to amide-linked indole-3-acetic acid (IAA) conjugates such as IAA-Leu and IAA-Phe. May regulate gene expression in response to metal homeostasis changes
	MdbHLH139	MDP0000825749	chr13		Bhlh104	69	249	basic Helix-Loop-Helix 104
	MdbHLH125	MDP0000821314	chr11		bHLH34	65	129	basic Helix-Loop-Helix 34
	MdbHLH164	MDP0000794858	chr15		bHLH34	66	127	basic Helix-Loop-Helix 34
	MdbHLH53	MDP0000275844	chr5		bHLH121	63	275	basic Helix-Loop-Helix 121
	MdbHLH17	MDP0000494181	chr2		bHLH121	55	252	basic Helix-Loop-Helix 121
	MdbHLH159	MDP0000275635	chr15		bHLH121	54	201	basic Helix-Loop-Helix 121
I	MdbHLH94	MDP0000123893	chr8		HEC1	60	168	HECATE 1; Required for the female reproductive tract development and fertility
	MdbHLH154	MDP0000249405	chr15		HEC1	58	161	HECATE 1; Required for the female reproductive tract development and fertility
	MdbHLH18	MDP0000420192	chr2		HEC1	60	155	HECATE 1; Required for the female reproductive tract development and fertility
	MdbHLH1	MDP0000711774	chr1		IND	72	160	INDEHISCENT; Transcription regulator required for seed dispersal. Involved in the differentiation of all three cell types required for fruit dehiscence. Acts as the key regulator in a network including SHP and ALC that controls specification of the valve margin. Works with ALC, SHP, and FUL to allow differentiation of the lignified valve layer, the spring-loaded mechanism of fruit that promotes o…
	MdbHLH104	MDP0000166245	chr9	AT3G21330		48	278	transcription factor bHLH87
	MdbHLH140	MDP0000145937	chr13	AT3G21330		55	284	transcription factor bHLH87
	MdbHLH36	MDP0000436338	chr4		APTX	58	121	aprataxin
	MdbHLH129	MDP0000178778	chr12		APTX	66	119	aprataxin
	MdbHLH112	MDP0000791364	chr10	AT2G34820		38	102	transcription factor bHLH53
	MdbHLH142	MDP0000216053	chr14	AT2G34820		38	94	transcription factor bHLH53
	MdbHLH160	MDP0000147232	chr15	AT3G19500		39	147	transcription factor bHLH113
	MdbHLH74	MDP0000143208	chr6		BIM1	43	327	transcription factor BIM1; Positive brassinosteroid-signaling protein. Transcription factor that bind specifically to the DNA sequence 5'-CANNTG-3'(E box). Can bind individually to the promoter as a homodimer or synergistically as a heterodimer with BZR2/BES1. Does not itself activate transcription but enhances BZR2/BES1-mediated target gene activation
	MdbHLH147	MDP0000242865	chr14		BIM2	42	181	transcription factor BIM2; Positive brassinosteroid-signaling protein
	MdbHLH135	MDP0000149222	chr13		BIM2	55	335	transcription factor BIM2; Positive brassinosteroid-signaling protein
	MdbHLH170	MDP0000261293	chr16		BIM2	58	333	transcription factor BIM2; Positive brassinosteroid-signaling protein
	MdbHLH77	MDP0000439540	chr7		UNE10	49	289	transcription factor UNE10; Required during the fertilization of ovules by pollen
	MdbHLH73	MDP0000288670	chr6		UNE10	41	140	transcription factor UNE10; Required during the fertilization of ovules by pollen
	MdbHLH146	MDP0000319248	chr14		UNE10	40	136	transcription factor UNE10; Required during the fertilization of ovules by pollen
	MdbHLH19	MDP0000215587	chr2		SPT	57	202	SPATULA; Transcription factor that plays a role in floral organogenesis. Promotes the growth of carpel margins and of pollen tract tissues derived from them
	MdbHLH161	MDP0000159013	chr15		SPT	55	136	SPATULA; Transcription factor that plays a role in floral organogenesis. Promotes the growth of carpel margins and of pollen tract tissues derived from them
	MdbHLH37	MDP0000205358	chr4		PIF3	36	245	transcription factor PIF3
	MdbHLH130	MDP0000290263	chr12		PIF3	36	251	transcription factor PIF3
	MdbHLH106	MDP0000138721	chr9		PIF3	65	107	transcription factor PIF3
	MdbHLH92	MDP0000523812	chr8		PIF3	63	111	transcription factor PIF3
	MdbHLH50	MDP0000291499	chr5		PIL5(PIF1)	39	213	transcription factor PIF1; Transcription activator. Regulates negatively chlorophyll biosynthesis and seed germination in the dark, and lightinduced degradation of PIF1 relieves this negative regulation to promote photomorphogenesis. Binds to the G-box motif (5'- CACGTG-3') found in many light-regulated promoters. Promotes the expression of SOM, and thus modulates responses to abscisic acid (ABA)…
	MdbHLH110	MDP0000289642	chr10		PIL5(PIF1)	44	289	transcription factor PIF1; Transcription activator. Regulates negatively chlorophyll biosynthesis and seed germination in the dark, and lightinduced degradation of PIF1 relieves this negative regulation to promote photomorphogenesis. Binds to the G-box motif (5'- CACGTG-3') found in many light-regulated promoters. Promotes the expression of SOM, and thus modulates responses to abscisic acid (ABA)…
J	MdbHLH32	MDP0000129787	chr3	AT5G64980		28	100	uncharacterized protein
K	MdbHLH72	MDP0000301871	chr6	AT1G74530		55	263	uncharacterized protein
	MdbHLH111	MDP0000934866	chr10		EMB1444	53	351	EMBRYO DEFECTIVE 1444; Transcription factor that may regulate root development (By similarity)
	MdbHLH15	MDP0000119495	chr2	AT5G56960		39	227	putative transcription factor bHLH041
	MdbHLH158	MDP0000782908	chr15	AT5G56960		37	223	putative transcription factor bHLH041
L	MdbHLH34	MDP0000628479	chr4	AT2G40200		41	132	transcription factor bHLH51
	MdbHLH61	MDP0000491271	chr6	AT4G38070		38	135	basic helix-loop-helix domain-containing protein
	MdbHLH98	MDP0000245538	chr9		BIM2	33	111	transcription factor BIM2; Positive brassinosteroid-signaling protein
	MdbHLH5	MDP0000128058	chr1	AT2G31730		40	87.4	basic helix-loop-helix domain-containing protein
	MdbHLH174	MDP0000314321	chr16		BHLH92	43	160	transcription factor bHLH92
M	MdbHLH166	MDP0000173477	chr16		PIL5(PIF1)	48	59.7	transcription factor PIF1; Transcription activator. Regulates negatively chlorophyll biosynthesis and seed germination in the dark, and lightinduced degradation of PIF1 relieves this negative regulation to promote photomorphogenesis. Binds to the G-box motif (5'- CACGTG-3') found in many light-regulated promoters. Promotes the expression of SOM, and thus modulates responses to abscisic acid (ABA)…
	MdbHLH178	MDP0000817710	chr17	AT3G22100		47	103	transcription factor bHLH117
	MdbHLH40	MDP0000295593	chr4	AT3G04750		58	746	pentatricopeptide repeat-containing protein
N	MdbHLH46	MDP0000153000	chr5	AT1G29950		48	164	basic helix-loop-helix (bHLH) DNA-binding superfamily protein.[Source:TAIR;Acc:AT1G29950]
	MdbHLH179	MDP0000198404	chr17		PIL6(PIF5)	44	167	transcription factor PIF5; Transcription factor acting negatively in the phytochrome B signaling pathway to promote the shade-avoidance response. Regulates PHYB abundance at the post-transcriptional level, possibly via the ubiquitin-proteasome pathway. Promotes ethylene activity in the dark. May regulate the expression of a subset of genes by binding to the G-box motif. Might be involved in the i…
O	MdbHLH14	MDP0000169102	chr2	AT4G29100		44	216	transcription factor bHLH68
	MdbHLH157	MDP0000220675	chr15	AT4G29100		47	297	transcription factor bHLH68
	MdbHLH180	MDP0000129011	chr17	AT4G29100		51	206	transcription factor bHLH68
	MdbHLH33	MDP0000148221	chr4	AT1G05710		48	156	basic helix-loop-helix domain-containing protein
	MdbHLH29	MDP0000295440	chr3	AT3G20640		49	284	transcription factor bHLH123
	MdbHLH123	MDP0000296508	chr11	AT3G20640		48	285	transcription factor bHLH123
	MdbHLH43	MDP0000301999	chr5	AT1G61660		38	206	transcription factor bHLH112
	MdbHLH116	MDP0000210155	chr10	AT3G20640		39	189	transcription factor bHLH123
	MdbHLH84	MDP0000168695	chr8	AT1G27660		38	229	transcription factor bHLH110
	MdbHLH128	MDP0000262020	chr12	AT1G27660		41	231	transcription factor bHLH110
	MdbHLH132	MDP0000178636	chr13	AT1G31050		40	191	basic helix-loop-helix domain-containing protein
	MdbHLH47	MDP0000280921	chr5	AT1G30670		48	97.4	transcription factor bHLH52
P	MdbHLH30	MDP0000155965	chr3	AT2G14760		36	138	transcription factor bHLH84
	MdbHLH118	MDP0000876738	chr11	AT2G14760		37	166	transcription factor bHLH84
	MdbHLH55	MDP0000946515	chr5		RSL2	42	199	transcription factor bHLH85
	MdbHLH108	MDP0000131874	chr10		RSL2	38	189	transcription factor bHLH85
	MdbHLH151	MDP0000573178	chr15		APT1	74	249	adenine phosphoribosyltransferase 1
	MdbHLH91	MDP0000145825	chr8		RSL2	45	193	transcription factor bHLH85
	MdbHLH150	MDP0000198037	chr15		RSL2	76	187	transcription factor bHLH85
	MdbHLH62	MDP0000435722	chr6		RLS1	63	206	RHD SIX-LIKE 1
	MdbHLH105	MDP0000731330	chr9		RSL1	51	200	RHD SIX-LIKE 1
Q	MdbHLH24	MDP0000581816	chr3		FBH3	38	188	FLOWERING BHLH 3
	MdbHLH119	MDP0000307685	chr11		FBH4	51	206	FLOWERING BHLH 4
	MdbHLH59	MDP0000423329	chr6		FBH4	46	267	FLOWERING BHLH 4
	MdbHLH141	MDP0000180376	chr14		RABA4D	89	398	RAB GTPase homolog A4D; Intracellular vesicle trafficking and protein transport. Plays an important role in the regulation of pollen tube tip growth
	MdbHLH23	MDP0000225299	chr2		FBH4	40	149	FLOWERING BHLH 4
	MdbHLH76	MDP0000214472	chr7		FBH4	35	186	FLOWERING BHLH 4
	MdbHLH103	MDP0000273574	chr9	AT1G05805		50	285	transcription factor bHLH128
	MdbHLH96	MDP0000274003	chr8		FBH1	46	177	FLOWERING BHLH 1
	MdbHLH117	MDP0000256276	chr11		FBH1	53	153	FLOWERING BHLH 1
	MdbHLH165	MDP0000269890	chr15		FBH1	53	206	FLOWERING BHLH 1
	MdbHLH13	MDP0000606021	chr2		ALDH11A3	90	926	aldehyde dehydrogenase 11A3; Important as a means of generating NADPH for biosynthetic reactions
	MdbHLH155	MDP0000534784	chr15		LRL1	59	281	LJRHL1-like 1
R	MdbHLH75	MDP0000879337	chr6		BEE3	70	179	BR enhanced expression 3; Positive regulator of brassinosteroid signaling
	MdbHLH148	MDP0000779358	chr14		BEE3	53	187	BR enhanced expression 3; Positive regulator of brassinosteroid signaling
	MdbHLH167	MDP0000725991	chr16		CES	58	162	CESTA
	MdbHLH85	MDP0000200355	chr8		CIB1	41	216	transcription factor bHLH63
	MdbHLH69	MDP0000225159	chr6	AT5G50915		39	190	transcription factor bHLH137
	MdbHLH144	MDP0000410728	chr14	AT5G50915		60	177	transcription factor bHLH137
	MdbHLH101	MDP0000313643	chr9	AT1G10120		43	241	transcription factor bHLH74
	MdbHLH149	MDP0000231650	chr15	AT1G10120		47	260	transcription factor bHLH74
	MdbHLH169	MDP0000154272	chr16	AT1G68920		45	385	transcription factor bHLH49
	MdbHLH51	MDP0000837139	chr5	AT3G07340		45	364	transcription factor bHLH62
	MdbHLH109	MDP0000205113	chr10	AT3G07340		44	354	transcription factor bHLH62
	MdbHLH156	MDP0000124019	chr15	AT3G07340		41	272	transcription factor bHLH62
	MdbHLH136	MDP0000195579	chr13		BPEp	52	222	BIG PETAL P; Involved in the control of petal size, by interfering with postmitotic cell expansion to limit final petal cell size
	MdbHLH171	MDP0000282600	chr16		BPEp	53	218	BIG PETAL P; Involved in the control of petal size, by interfering with postmitotic cell expansion to limit final petal cell size
	MdbHLH70	MDP0000264827	chr6	AT5G62610		51	157	transcription factor bHLH79
	MdbHLH145	MDP0000299846	chr14	AT5G62610		58	264	transcription factor bHLH79
	MdbHLH71	MDP0000215269	chr6	AT5G62610		50	246	transcription factor bHLH79
	MdbHLH188	MDP0000205807	unanchored	AT5G62610		52	257	transcription factor bHLH79

## Sheet: Sheet3-list of important bHLHs
Num	Query	Apple_ID	At_ID	Gene_Name	Identity(%)	Bitscore	Annotation
1	MdbHLH2	MDP0000312274		bHLH093	75	286	beta HLH protein 93; Transcription factor. May be involved in the differentiation of stomatal guard cells
2	MdbHLH4	MDP0000321049	AT2G46810		44	256	transcription factor bHLH70
3	MdbHLH15	MDP0000119495	AT5G56960		39	227	putative transcription factor bHLH041
4	MdbHLH48	MDP0000401086	AT4G16430		52	503	transcription factor bHLH3
5	MdbHLH64	MDP0000273365	AT2G31210		46	286	transcription factor bHLH91
6	MdbHLH122	MDP0000264803		ILR3	69	318	iaa-leucine resistant3; Transcription factor. Plays a role in resistance to amide-linked indole-3-acetic acid (IAA) conjugates such as IAA-Leu and IAA-Phe. May regulate gene expression in response to metal homeostasis changes
7	MdbHLH134	MDP0000271420	AT1G68810		57	334	transcription factor bHLH30
8	MdbHLH148	MDP0000779358		BEE3	53	187	BR enhanced expression 3; Positive regulator of brassinosteroid signaling
9	MdbHLH152	MDP0000617871		RGE1	38	169	RETARDED GROWTH OF EMBRYO 1; Controls embryo growth
10	MdbHLH160	MDP0000147232	AT3G19500		39	147	transcription factor bHLH113
11	MdbHLH172	MDP0000790939	AT1G10610		36	251	transcription factor bHLH90
