# Supplementary material for: Genome Wide Identification and Characterization of Apple bHLH Transcription Factors and Expression Analysis in Response to Drought and Salt Stress
Source: Front Plant Sci. 2017 Apr 11;8:480. doi: 10.3389/fpls.2017.00480 (PMC5387082; doi:10.3389/fpls.2017.00480)
Supplement: Supplementary Table S7 — Name list of the selected 30 MdbHLH genes for subsequent expression analysis. [file Table7.XLSX]

## Sheet: sum_30 genes
Table S7 Name list of the selected 30 MdbHLH genes for subsequent expression analysis.
Selected genes				Rearranged by name
structure analysis (6)	MdbHLH176	MDP0000212411		1	MdbHLH2	MDP0000312274
	MdbHLH152	MDP0000617871		2	MdbHLH4	MDP0000321049
	MdbHLH32	MDP0000129787		3	MdbHLH13	MDP0000606021
	MdbHLH151	MDP0000573178		4	MdbHLH15	MDP0000119495
	MdbHLH13	MDP0000606021		5	MdbHLH24	MDP0000581816
	MdbHLH70	MDP0000264827		6	MdbHLH32	MDP0000129787
				7	MdbHLH43	MDP0000301999
expression analysis in Arabidopsis (14)	MdbHLH43	MDP0000301999		8	MdbHLH48	MDP0000401086
	MdbHLH116	MDP0000210155		9	MdbHLH52	MDP0000224302
	MdbHLH74	MDP0000143208		10	MdbHLH57	MDP0000029168
	MdbHLH147	MDP0000242865		11	MdbHLH64	MDP0000273365
	MdbHLH77	MDP0000439540		12	MdbHLH68	MDP0000219146
	MdbHLH146	MDP0000319248		13	MdbHLH70	MDP0000264827
	MdbHLH68	MDP0000219146		14	MdbHLH74	MDP0000143208
	MdbHLH143	MDP0000662999		15	MdbHLH77	MDP0000439540
	MdbHLH52	MDP0000224302		16	MdbHLH116	MDP0000210155
	MdbHLH57	MDP0000029168		17	MdbHLH119	MDP0000307685
	MdbHLH177	MDP0000136498		18	MdbHLH122	MDP0000264803
	MdbHLH24	MDP0000581816		19	MdbHLH134	MDP0000271420
	MdbHLH119	MDP0000307685		20	MdbHLH143	MDP0000662999
	MdbHLH168	MDP0000319726		21	MdbHLH146	MDP0000319248
				22	MdbHLH147	MDP0000242865
string network (11)	MdbHLH172	MDP0000790939		23	MdbHLH148	MDP0000779358
	MdbHLH134	MDP0000271420		24	MdbHLH151	MDP0000573178
	MdbHLH64	MDP0000273365		25	MdbHLH152	MDP0000617871
	MdbHLH4	MDP0000321049		26	MdbHLH160	MDP0000147232
	MdbHLH160	MDP0000147232		27	MdbHLH168	MDP0000319726
	MdbHLH48	MDP0000401086		28	MdbHLH172	MDP0000790939
	MdbHLH15	MDP0000119495		29	MdbHLH176	MDP0000212411
	MdbHLH2	MDP0000312274		30	MdbHLH177	MDP0000136498
	MdbHLH148	MDP0000779358
	MdbHLH122	MDP0000264803
	MdbHLH152	MDP0000617871
