# Supplementary material for: Genome Wide Identification and Characterization of Apple bHLH Transcription Factors and Expression Analysis in Response to Drought and Salt Stress
Source: Front Plant Sci. 2017 Apr 11;8:480. doi: 10.3389/fpls.2017.00480 (PMC5387082; doi:10.3389/fpls.2017.00480)
Supplement: Supplementary Table S8 — Correlation analysis between the expression patterns of selected MdbHLH genes and MdbHLH orthologs in Arabidopsis. Genes with significant correlation are marked with asterisks (* for p < 0.05; ** for p < 0.01). [file Table8.XLSX]

## Sheet: Correlation analysis
Table S8 Correlation analysis between the expression patterns of selected MdbHLH genes and MdbHLH homologues in Arabidopsis.
Md_At Correlation	Gene name	Best hits	Affymetrix Probe Set ID	Drought Correlation	Drought p-value	Salt Correlation	Salt p-value
1	MdbHLH2	AT5G65640	247151_at	0.43	0.545762	0.8	0.137086
2	MdbHLH13	AT2G24270	265998_at	-0.09	0.642712	0.7	0.069013
3	MdbHLH24 *	AT1G51140	245748_at	-0.71	0.287653	-0.9	0.0267557
4	MdbHLH32	AT5G64980	247234_at	0.26	0.854013	-0.1	0.547184
5	MdbHLH43	AT1G61660	265034_at	0.54	0.352148	-0.8	0.114582
6	MdbHLH48	AT4G16430	245271_at	0.31	0.558337	0.67	0.11077
7	MdbHLH52 *	AT1G32640	261713_at	0.94	0.0418499	-0.1	0.844908
8	MdbHLH57	AT1G32640	261713_at	0.31	0.795407	-0.2	0.590671
9	MdbHLH68	AT3G26744	258310_at	-0.66	0.145011	0.8	0.0649125
10	MdbHLH70	AT1G59640	262073_at	0.89	0.103315	-0.8	0.188399
11	MdbHLH74 *	AT5G08130	250569_at	-0.83	0.143596	0.67	0.0448261
12	MdbHLH77	AT4G00050	255694_at	0.32	0.682148	-0.9	0.0623568
13	MdbHLH116	AT1G61660	265034_at	-0.6	0.760838	-0.7	0.177489
14	MdbHLH119 *	AT1G51140	245748_at	0.314286	0.567041	-1	0.0162804
15	MdbHLH122	AT5G54680	248171_at	-0.771429	0.193959	0.5	0.287124
16	MdbHLH134 **	AT1G68810	260034_at	0.885714	0.0029749	1	0.00743902
17	MdbHLH143 *	AT3G26744	258310_at	-0.828571	0.0189482	0.6	0.33968
18	MdbHLH146	AT4G00050	255694_at	0.115954	0.815266	-0.5	0.534545
19	MdbHLH147	AT5G08130	250569_at	-0.257143	0.751067	0.21	0.229978
20	MdbHLH148	AT1G73830	260070_at	-0.6	0.141116	-0.6	0.760281
21	MdbHLH151	AT1G27450	264439_at	-0.09	0.830508	0.6	0.306394
22	MdbHLH160	AT3G19500	258018_at	0.43	0.791662	0.2	0.758742
23	MdbHLH168	AT1G68820	260042_at	-0.03	0.603063	-0.8	0.0909061
24	MdbHLH172	AT1G10610	263237_at	0.09	0.731145	0.2	0.232606
25	MdbHLH176	AT4G17880	254693_at	-0.26	0.54933	0.3	0.439741
26	MdbHLH177	AT1G32640	261713_at	0.09	0.514717	-0.3	0.613623
lack	MdbHLH4	AT2G46810	NA
	MdbHLH15	AT5G56960	NA
	MdbHLH64	AT2G31210	NA
	MdbHLH152	AT1G49770	NA

## Sheet: MdbHLH_Drought_exp
Md_Drought	Gene name	0h	1h	3h	6h	12h	24h
1	MdbHLH2	163.316	440.138	142.218	290.329	378.172	58.8787
2	MdbHLH13	124.456	8.27962	7.74183	48.2715	13.0404	4.03306
3	MdbHLH24	9.24641	12.9618	4.46397	7.8807	9.64201	5.12821
4	MdbHLH32	2.13884	2.14596	0.574492	1.102	1.36915	0.215725
5	MdbHLH43	1.98808	1.76332	0.482466	1.05745	1.31935	0.411368
6	MdbHLH48	1.13715	0.800531	0.445006	0.822636	1.43109	0.312286
7	MdbHLH52	5.01394	5.18756	4.28269	2.18374	1.82772	1.71178
8	MdbHLH57	2.37524	2.45967	0.830101	1.80941	4.04182	0.812203
9	MdbHLH68	23.1511	136.246	33.1406	59.0562	95.0847	15.7121
10	MdbHLH70	1.65132	3.13252	0.576761	2.37613	1.19788	1.8718
11	MdbHLH74	1.02314	0.543548	0.325344	0.589669	0.75306	1.11856
12	MdbHLH77	3.70377	0.610974	0.687061	1.60757	2.18718	2.92698
13	MdbHLH116	1.62449	1.68767	0.73694	2.57754	1.71925	3.08005
14	MdbHLH119	6.35709	2.49456	0.818587	3.29282	1.94911	5.76
15	MdbHLH122	5.32239	13.0923	4.10365	6.98799	8.84394	2.52618
16	MdbHLH134	53.1615	119.327	37.4561	78.3668	67.0756	17.9289
17	MdbHLH143	2.11976	3.59337	0.968692	2.55041	2.92211	0.700161
18	MdbHLH146	6.73887	19.7987	5.59064	9.53012	14.0958	1.91
19	MdbHLH147	0.796001	0.598022	0.250378	0.529962	0.968188	0.278228
20	MdbHLH148	0.78722	0.950831	0.285059	0.572429	0.605896	0.132956
21	MdbHLH151	0.545385	0.379659	0.341226	0.903908	1.23544	0.164532
22	MdbHLH160	11.3842	14.0438	4.42364	8.79635	12.7314	2.92972
23	MdbHLH168	0.915751	0.597843	0.381814	0.820626	0.750003	0.718391
24	MdbHLH172	72.3351	164.877	59.5139	108.01	180.642	28.8205
25	MdbHLH176	6.57873	15.6352	4.5399	11.1897	12.2574	3.7158
26	MdbHLH177	1.76543	1.32499	0.421295	0.764638	2.13767	0.915234
lack	MdbHLH4	AT2G46810
	MdbHLH15	AT5G56960
	MdbHLH64	AT2G31220
	MdbHLH152	AT1G49770

## Sheet: At_Roots_drought_exp
At_Drought	Best hits	Affymetrix Probe Set ID	0.25h	1h	3h	6h	12h	24h
1	AT5G65640	247151_at	381.5	439	524.5	415.5	423	314
2	AT2G24270	265998_at	21.7	22.55	19.05	17.3	14.4	20.65
3	AT1G51140	245748_at	74.85	70.6	77.7	85.6	60.7	79.95
4	AT5G64980	247234_at	6.205	11.365	7.41	9.47	11.6	9.11
5	AT1G61660	265034_at	150.5	328	138.5	134.5	93.4	124.5
6	AT4G16430	245271_at	124	112	126.5	133	142	131.5
7	AT1G32640	261713_at	525	360.5	213.5	184	153.5	152
8	AT1G32640	261713_at	525	360.5	213.5	184	153.5	152
9	AT3G26744	258310_at	47.95	46.25	57.6	52.65	48.35	66.4
10	AT1G59640	262073_at	18.35	18.85	14.1	22.55	17.15	17.25
11	AT5G08130	250569_at	139	152	153	172	144	137.5
12	AT4G00050	255694_at	19.95	15.9	19	20	19.6	15.9
13	AT1G61660	265034_at	150.5	328	138.5	134.5	93.4	124.5
14	AT1G51140	245748_at	74.85	70.6	77.7	85.6	60.7	79.95
15	AT5G54680	248171_at	359	356	363.5	364	328	397.5
16	AT1G68810	260034_at	55.75	66.3	56	57.35	58.75	51.5
17	AT3G26744	258310_at	47.95	46.25	57.6	52.65	48.35	66.4
18	AT4G00050	255694_at	19.95	15.9	19	20	19.6	15.9
19	AT5G08130	250569_at	139	152	153	172	144	137.5
20	AT1G73830	260070_at	7.435	8.55	10.32	6.415	9.345	11.1
21	AT1G27450	264439_at	737	734	759	725.5	819.5	817.5
22	AT3G19500	258018_at	26.05	28.4	33.75	22.15	26.3	19.95
23	AT1G68820	260042_at	103.25	101.1	160	176	108	108.5
24	AT1G10610	263237_at	27.55	14.85	19.5	22.05	21.8	18.1
25	AT4G17880	254693_at	88.95	54.7	63.3	75	86.35	78.55
26	AT1G32640	261713_at	525	360.5	213.5	184	153.5	152

## Sheet: MdbHLH_Salt_exp
Md_Salt	Gene name	0h	1h	6h	12h	24h
1	MdbHLH2	125.515	101.135	67.0352	82.47	45.6075
2	MdbHLH13	7.31037	4.94471	3.09033	5.37933	16.2061
3	MdbHLH24	7.10623	7.00743	3.23701	1.7909	3.81285
4	MdbHLH32	1.02436	0.443806	0.313426	0.327272	0.125867
5	MdbHLH43	1.52792	1.56997	0.467486	0.401336	0.540038
6	MdbHLH48	0.873947	0.655791	0.317819	0.272868	0.226399
7	MdbHLH52	3.85341	5.79713	3.85794	2.7622	4.12223
8	MdbHLH57	1.82547	5.20285	0.85219	1.86688	1.20365
9	MdbHLH68	17.7925	26.0016	14.7307	23.4046	12.1671
10	MdbHLH70	1.58299	2.00402	1.57534	0.618193	1.86647
11	MdbHLH74	0.786322	1.05125	0.551223	0.311217	0.417733
12	MdbHLH77	2.84649	1.43342	1.118	0.176013	0.311812
13	MdbHLH116	1.24848	2.22372	0.533559	0.53503	1.60263
14	MdbHLH119	4.88567	3.44399	3.29924	0.456219	3.04919
15	MdbHLH122	4.09047	3.15431	1.75575	2.8063	1.58894
16	MdbHLH134	40.8567	29.1484	17.109	21.5796	13.0919
17	MdbHLH143	1.62912	1.16797	0.787097	0.673507	0.466039
18	MdbHLH146	5.17908	3.36041	2.29941	3.76757	2.75363
19	MdbHLH147	0.611758	0.250824	0.253328	0.232013	0.155896
20	MdbHLH148	0.605009	0.268792	0.169862	0.268628	0.107009
21	MdbHLH151	0.41915	0.466707	0.0963018	0.487802	0.389262
22	MdbHLH160	10.1682	6.28857	2.32136	2.22712	1.44442
23	MdbHLH168	0.883285	0.530449	0.287807	0.18658	0.294149
24	MdbHLH172	55.5923	39.2409	29.2047	32.8565	22.4212
25	MdbHLH176	5.05601	4.603	2.66437	4.79553	2.42713
26	MdbHLH177	1.3568	1.35589	0.727047	0.676357	0.480728
lack	MdbHLH4	AT2G46810
	MdbHLH15	AT5G56960
	MdbHLH64	AT2G31220
	MdbHLH152	AT1G49770

## Sheet: At_Roots_Salt_exp
At_Salt	Best hits	Affymetrix Probe Set ID	0.5h	1h	6h	12h	24h
1	AT5G65640	247151_at	440	511.5	419	392.5	273.5
2	AT2G24270	265998_at	27.8	29.3	12	32	44.55
3	AT1G51140	245748_at	124.5	180.5	216.5	291	237
4	AT5G64980	247234_at	7.365	10.66	10.235	9.285	7.71
5	AT1G61660	265034_at	118	148.5	352	241.5	196
6	AT4G16430	245271_at	108	108	62.2	90.65	77.7
7	AT1G32640	261713_at	459.5	963	3065	1111	660.5
8	AT1G32640	261713_at	459.5	963	3065	1111	660.5
9	AT3G26744	258310_at	99.55	110	70.3	99.05	80.55
10	AT1G59640	262073_at	24.05	19.6	35.25	33.1	17.6
11	AT5G08130	250569_at	218.5	218.5	110	118.45	120.5
12	AT4G00050	255694_at	16.65	17.2	20	27.85	30
13	AT1G61660	265034_at	118	148.5	352	241.5	196
14	AT1G51140	245748_at	124.5	180.5	216.5	291	237
15	AT5G54680	248171_at	323.5	324.5	270.5	332.5	314
16	AT1G68810	260034_at	67.2	61.35	41.95	50.55	35.25
17	AT3G26744	258310_at	99.55	110	70.3	99.05	80.55
18	AT4G00050	255694_at	16.65	17.2	20	27.85	30
19	AT5G08130	250569_at	218.5	218.5	110	118.45	120.5
20	AT1G73830	260070_at	10.55	5.12	12.4	10.005	12.31
21	AT1G27450	264439_at	806	733.5	345.5	456	453.5
22	AT3G19500	258018_at	29.95	22.65	47.55	28.35	23.6
23	AT1G68820	260042_at	120	110.5	179	241	234.5
24	AT1G10610	263237_at	21.75	19.45	20.7	19.15	19.65
25	AT4G17880	254693_at	61.75	64.35	36.3	39	50.95
26	AT1G32640	261713_at	459.5	963	3065	1111	660.5
