# Supplementary material for: Genome Wide Identification and Characterization of Apple bHLH Transcription Factors and Expression Analysis in Response to Drought and Salt Stress
Source: Front Plant Sci. 2017 Apr 11;8:480. doi: 10.3389/fpls.2017.00480 (PMC5387082; doi:10.3389/fpls.2017.00480)
Supplement: Supplementary Table S9 — Summary information for proteins that may interact with MdbHLH24, MdbHLH74, or MdbHLH4. [file Table9.XLSX]

## Sheet: Sheet1-FBH3(for MdbHLH24)
#node	identifier	domain_summary_url	annotation	other_names_and_aliases
HAI2	3702.AT1G07430.1	http://smart.embl.de/smart/DD2.cgi?smart=442:PP2Cc(110|431)+PP2C_SIG(135|433)+	protein phosphatase 2C 3; Involved in the negative regulation of the K(+) potassium channel AKT1 by its dephosphorylation, antagonistically to CIPK proteins (e.g. CIPK23)	837255	837255	AAF79555.1	AAL49783.1	AAM14280.1	AAM61361.1	AC022464	AC022464	AIP1	AIP1	AIP1	AT1G07430	AT1G07430	AT1G07430	AT1G07430-TAIR-G	AT1G07430.1	AT1G07430.1	AT1G07430.1	AT1G07430.1-TAIR	AV783175	AV808818	AV811470	AV816869	AV822415	AV829835	AY070089	AY070089	AY070089	AY070089	AY084794	AY084794	AY084794	AY084794	AY091341	AY091341	AY091341	AY091341	At.28399	AtAIP1	B86209	B86209	BE038745	BX814531	CP002684	CP002684	DR280965
HAB2	3702.AT1G17550.1	http://smart.embl.de/smart/DD2.cgi?smart=511:PP2Cc(178|499)+PP2C_SIG(222|501)+	homology to ABI2; Key component and repressor of the abscisic acid (ABA) signaling pathway that regulates numerous ABA responses, such as stomatal closure, seed germination and inhibition of vegetative growth (By similarity)	838330	838330	AAF79469.1	AC022492	AC022492	AK118656	AK118656	AK118656	AK118656	AT1G17550	AT1G17550	AT1G17550	AT1G17550-TAIR-G	AT1G17550.1	AT1G17550.1	AT1G17550.1	AT1G17550.1-TAIR	AU230848	AU239531	AV807691	AV812137	AV812764	At.41827	BAC43252.1	BP625172	BP632977	CP002684	CP002684	EC:3.1.3.16	EH848474	EH972608	EL030519	EL104428	EL209992	EL266965	EL333462	EL967032	EL967146	EL967248	EL967865	EL968164	EL969005	EL970769	EL971017	EL971846	EL972273
FBH3	3702.AT1G51140.1	http://smart.embl.de/smart/DD2.cgi?smart=379:HLH(316|366)+	FLOWERING BHLH 3	841537	841537	AAG50543.1	AAK59447.1	AAL34294.1	AC079828	AC079828	AI998567	AT1G51140	AT1G51140	AT1G51140	AT1G51140	AT1G51140	AT1G51140-TAIR-G	AT1G51140.1	AT1G51140.1	AT1G51140.1	AT1G51140.1-TAIR	AV783227	AV793794	AV794886	AV819554	AV822454	AY034941	AY034941	AY034941	AY034941	AY063120	AY063120	AY063120	AY063120	At.19155	BH122_ARATH	BH122_ARATH	BH122_ARATH	BHLH122	BHLH122	BP599012	BP605270	BP605344	BP640682	BP641894	BP651793	BP659045	BP807037	BP815508
AFP1	3702.AT1G69260.1	http://smart.embl.de/smart/DD2.cgi?smart=345:Pfam_DUF1675(45|335)+	ABI five binding protein; Acts as a negative regulator of abscisic acid (ABA) response during germination through the ubiquitin-mediated proteolysis of ABI5/DPBF1	843257	843257	AAF27062.1	AAG52486.1	AAM67141.1	AAM97023.1	AAN15518.1	ABI five binding protein	ABI five-binding protein 1	ABI five-binding protein 1	AC008262	AC008262	AC018364	AC018364	AFP1	AFP1	AFP1	AFP1	AFP1	AFP1	AFP1	AFP1	AFP1_ARATH	AFP1_ARATH	AFP1_ARATH	AT1G69260	AT1G69260	AT1G69260	AT1G69260-TAIR-G	AT1G69260.1	AT1G69260.1	AT1G69260.1	AT1G69260.1-TAIR	AV787640	AV801757	AY088834	AY088834	AY088834	AY088834	AY136357	AY136357	AY136357	AY136357	At.16506	BE037955	BE038521
HAB1	3702.AT1G72770.1	http://smart.embl.de/smart/DD2.cgi?smart=511:PP2Cc(179|499)+PP2C_SIG(223|501)+	HYPERSENSITIVE TO ABA1; Key component and repressor of the abscisic acid (ABA) signaling pathway that regulates numerous ABA responses, such as stomatal closure, seed germination and inhibition of vegetative growth. Confers enhanced sensitivity to drought	3KB3	3KB3	3NMT	3NMT	3QN1	3QN1	3RT0	3RT0	3UJG	3UJG	3ZVU	3ZVU	4DS8	4DS8	843609	843609	AA597459	AA650641	AAG51849.1	AAU05532.1	AC010926	AC010926	AI993373	AJ003119	AJ003119	AJ003119	AK230171	AK230171	AK230171	AK318665	AK318665	AK318665	AK318665	AT1G72770	AT1G72770	AT1G72770	AT1G72770-TAIR-G	AT1G72770.1	AT1G72770.1	AT1G72770.1	AT1G72770.1-TAIR	AT1G72770.2	AT1G72770.2	AT1G72770.2-TAIR	AT1G72770.3	AT1G72770.3
AT2G37870	3702.AT2G37870.1	http://smart.embl.de/smart/DD2.cgi?smart=115:AAI(27|109)+	protease inhibitor/seed storage/lipid transfer protein (LTP) family protein; Plant non-specific lipid-transfer proteins transfer phospholipids as well as galactolipids across membranes. May play a role in wax or cutin deposition in the cell walls of expanding epidermal cells and certain secretory tissues (By similarity)	818363	818363	AAK96826.1	AAL66904.1	AEC09460.1	AT2G37870	AT2G37870	AT2G37870	AT2G37870	AT2G37870-TAIR-G	AT2G37870.1	AT2G37870.1	AT2G37870.1	AT2G37870.1-TAIR	AV783755	AY054635	AY054635	AY054635	AY054635	AY072489	AY072489	AY072489	AY072489	At.26453	B84798	B84798	BP599809	BP605045	CP002685	CP002685	IPI00542600	IPI00542600	IPI00542600.1	NM_129343	NM_129343.1	NP_565872.1	NP_565872.1	NP_565872.1	Non-specific lipid-transfer protein	Non-specific lipid-transfer protein	PUT-163a-Arabidopsis_thaliana-17737	PUT-163a-Arabidopsis_thaliana-349168	PUT-163a-Arabidopsis_thaliana-349253	Q9SHA0	Q9SHA0	Q9SHA0_ARATH
AT2G41190	3702.AT2G41190.1	http://smart.embl.de/smart/DD2.cgi?smart=536:COIL(19|43)+Pfam_Aa_trans(146|532)+	transmembrane amino acid transporter-like protein	818718	818718	AAD11993.2	AAK64155.1	AAL85095.1	AAN31931.1	AC004261	AC004261	AEC09942.1	AT2G41190	AT2G41190	AT2G41190	AT2G41190	AT2G41190-TAIR-G	AT2G41190.1	AT2G41190.1	AT2G41190.1	AT2G41190.1-TAIR	AV783467	AV784505	AV794110	AV794249	AV795011	AV799341	AV803919	AV807480	AV808114	AV808661	AV812414	AV813930	AV814035	AV816672	AV816825	AV817742	AV822653	AV823519	AV828529	AY039978	AY039978	AY039978	AY039978	AY079364	AY079364	AY079364	AY079364	At.12553
ATHB-7	3702.AT2G46680.1	http://smart.embl.de/smart/DD2.cgi?smart=258:HOX(30|91)+	homeobox 7; Probable transcription activator that may act as growth regulators in response to water deficit	819280	819280	AAC69925.1	AAK76500.1	AAM14303.1	AC005819	AC005819	AEC10740.1	AK317755	AK317755	AK317755	AK317755	ARABIDOPSIS THALIANA HOMEOBOX 7	AT2G46680	AT2G46680	AT2G46680	AT2G46680	AT2G46680	AT2G46680 protein	AT2G46680 protein	AT2G46680-TAIR-G	AT2G46680.1	AT2G46680.1	AT2G46680.1	AT2G46680.1-TAIR	AT2G46680.2	AT2G46680.2	AT2G46680.2-TAIR	ATHB-7	ATHB-7	ATHB-7	ATHB-7	ATHB-7	ATHB7	ATHB7	ATHB7	ATHB7_ARATH	ATHB7_ARATH	ATHB7_ARATH	AV782933	AV793818	AV794937	AV795324	AV797136	AV798924	AV802260
PP2CA	3702.AT3G11410.1	http://smart.embl.de/smart/DD2.cgi?smart=399:PP2Cc(92|387)+PP2C_SIG(116|389)+	protein phosphatase 2CA; Major negative regulator of abscisic acid (ABA) responses during seed germination and cold acclimation. Confers insensitivity to ABA. Modulates negatively the AKT2/3 activity, which mediates K(+) transport and membrane polarization during stress situations, probably by dephosphorylation. Prevent stomata closure by inactivating the S-type anion efflux channel SLAC1 and its…	820314	820314	AA712125	AAG51448.1	AAL67064.1	AAM14330.1	AC008153	AC008153	AHG3	AHG3	AHG3	AI998512	ARABIDOPSIS THALIANA PROTEIN PHOSPHATASE 2CA	AT3G11410	AT3G11410	AT3G11410	AT3G11410-TAIR-G	AT3G11410.1	AT3G11410.1	AT3G11410.1	AT3G11410.1-TAIR	ATPP2CA	ATPP2CA	ATPP2CA	AV540355	AV541438	AV541444	AV784656	AV785253	AV790316	AV802259	AV811483	AV815424	AV823651	AY074368	AY074368	AY074368	AY074368	AY091391	AY091391	AY091391	AY091391	At.20739	BAA07287.1	BE520214	BE520215
CYP707A3	3702.AT5G45340.1	http://smart.embl.de/smart/DD2.cgi?smart=463:TRANS(3|25)+Pfam_p450(37|455)+	abscisic acid 8'-hydroxylase 3; Involved in the oxidative degradation of abscisic acid, but not in the isomerization of the produced 8'-hydroxyabscisic acid (8'-OH-ABA) to (-)-phaseic acid (PA). Involved in the control of postgermination growth	834570	834570	AAL57698.1	AAM26703.1	AB020744	AB020744	AB122150	AB122150	AB122150	AB122150	ABAH3_ARATH	ABAH3_ARATH	ABAH3_ARATH	AI998104	AT5G45340	AT5G45340	AT5G45340	AT5G45340-TAIR-G	AT5G45340.1	AT5G45340.1	AT5G45340.1	AT5G45340.1-TAIR	AT5G45340.2	AT5G45340.2	AT5G45340.2-TAIR	AV521567	AV544135	AV552604	AV797766	AV827296	AY065065	AY065065	AY065065	AY065065	AY102136	AY102136	AY102136	AY102136	Abscisic acid 8'-hydroxylase 3	Abscisic acid 8'-hydroxylase 3	At.9625	BAB10255.1	BAD16630.1	BP597856	BP608339	BP611200
ABI2	3702.AT5G57050.1	http://smart.embl.de/smart/DD2.cgi?smart=423:PP2Cc(100|409)+PP2C_SIG(148|411)+	ABA INSENSITIVE 2; Repressor of the abscisic acid (ABA) signaling pathway that regulates numerous ABA responses, such as stomatal closure, osmotic water permeability of the plasma membrane (Pos), high light stress, response to glucose, seed germination and inhibition of vegetative growth. During the stomatal closure regulation, modulates the inward calcium-channel permeability as well as H(2)O(2)…	3NMV	3NMV	3UJK	3UJK	3UJL	3UJL	835809	835809	AA651005	AAM97081.1	AAP68299.1	AB024035	AB024035	ABA INSENSITIVE 2	ABI2	ABI2	ABI2	ABI2	ABI2	ABI2	ABI2	ABI2	AI999647	AT5G57050	AT5G57050	AT5G57050	AT5G57050-TAIR-G	AT5G57050.1	AT5G57050.1	AT5G57050.1	AT5G57050.1-TAIR	AT5G57050.2	AT5G57050.2	AT5G57050.2-TAIR	AV805734	AV814597	AW004539	AW004563	AY136415	AY136415	AY136415	AY136415	At.22051	AtABI2	AtABI2	AtABI2
[truncated: 138 more columns]

## Sheet: Sheet2-BIM1(for MdbHLH74)
#node	identifier	domain_summary_url	annotation	other_names_and_aliases
ESR1	3702.AT1G12980.1	http://smart.embl.de/smart/DD2.cgi?smart=328:AP2(56|119)+	ENHANCER OF SHOOT REGENERATION 1; Regulates gene expression patterns in meristems and thus modulates organ development. Required for correct embryo patterning and cotyledon organogenesis. Modulates auxin signaling pathway in early embryos. Involved in the cytokinin signaling pathway that promotes shoot regeneration. Acts as a transcriptional activator. Binds to the GCC-box pathogenesis- related p…	837856	837856	AAD31052.1	AAL56226.1	AC007357	AC007357	AF353577	AF353577	AF353577	AF353577	AT1G12980	AT1G12980	AT1G12980	AT1G12980-TAIR-G	AT1G12980.1	AT1G12980.1	AT1G12980.1	AT1G12980.1-TAIR	At.28308	CP002684	CP002684	DORNROSCHEN	DR363937	DR749960	DR749961	DR750543	DR750544	DRN	DRN	DRN	ENHANCER OF SHOOT REGENERATION 1	ESR1	ESR1	ESR1	ESR1	ESR1	ESR1	ESR1	ESR1	ESR1_ARATH	ESR1_ARATH	ESR1_ARATH	Ethylene-responsive transcription factor ESR1	Ethylene-responsive transcription factor ESR1	F3F19.1	F3F19.1
BEE1	3702.AT1G18400.1	http://smart.embl.de/smart/DD2.cgi?smart=260:COIL(126|149)+HLH(157|207)+	BR enhanced expression 1; Positive regulator of brassinosteroid signaling	838421	838421	AAF25996.1	AAN18283.1	AAO63332.1	AC013354	AC013354	AF488579	AF488579	AF488579	AF488579	AK117269	AK117269	AK117269	AK117269	AT1G18400	AT1G18400	AT1G18400	AT1G18400-TAIR-G	AT1G18400.1	AT1G18400.1	AT1G18400.1	AT1G18400.1-TAIR	AU229220	AU238084	AY138253	AY138253	AY138253	AY138253	At.46141	BAC41942.1	BEE1	BEE1	BEE1	BEE1	BEE1	BEE1	BEE1	BEE1	BEE1_ARATH	BEE1_ARATH	BEE1_ARATH	BP857531	BR enhanced expression 1	BT005268	BT005268
BES1	3702.AT1G19350.3	http://smart.embl.de/smart/DD2.cgi?smart=357:Pfam_DUF822(40|194)+	BRI1-EMS-SUPPRESSOR 1; Positive brassinosteroid-signaling protein. Transcription factor that activates target gene expression by binding specifically to the DNA sequence 5'-CANNTG-3'(E box) through its N-terminal domain. Can bind individually to the promoter as a homodimer or synergistically as a heterodimer with BIM1, BIM2 or BIM3. The C-terminal domain is probably involved in transcriptional ac…	107 PROTEIN	838518	838518	AAF22161.1	AAF79422.1	AAK50077.1	AAL57677.1	AAL69527.1	AAM64408.1	AC025808	AC025808	AEE29835.1	AF134217	AF134217	AF134217	AF134217	AF372937	AF372937	AF372937	AF372937	AI992723	AI997341	AT1G19350	AT1G19350	AT1G19350	AT1G19350-TAIR-G	AT1G19350.1	AT1G19350.1	AT1G19350.1-TAIR	AT1G19350.3	AT1G19350.3	AT1G19350.3	AT1G19350.3-TAIR	AT1G19350.4	AT1G19350.4	AT1G19350.4-TAIR	AT1G19350.5	AT1G19350.5	AT1G19350.5-TAIR	AT1G19350.6	AT1G19350.6	AT1G19350.6-TAIR	AV440980	AV532273	AV533620	AV540636
DRNL	3702.AT1G24590.1	http://smart.embl.de/smart/DD2.cgi?smart=306:AP2(57|120)+	DORNROSCHEN-like; Required for correct embryo patterning and cotyledon organogenesis. May regulate positively the gibberellin signaling pathway leading to germination, hypocotyl elongation, and leaf expansion. Involved in the cytokinin signaling pathway that promotes shoot regeneration, probably through transcriptional activation of target genes such as CUC1. Acts as a transcriptional activator. …	839073	839073	AAF97975.1	AAT44956.1	ABG48429.1	AC000103	AC000103	AT1G24590	AT1G24590	AT1G24590	AT1G24590-TAIR-G	AT1G24590.1	AT1G24590.1	AT1G24590.1	AT1G24590.1-TAIR	AY560889	AY560889	AY560889	AY560889	At.64842	BT026073	BT026073	BT026073	BT026073	CP002684	CP002684	DORNROSCHEN-LIKE	DRN-LIKE	DRN-LIKE	DRN-LIKE	DRNL	DRNL	DRNL	DRNL	DRNL	DRNL	ENHANCER OF SHOOT REGENERATION 2	ESR2	ESR2	ESR2	ESR2	ESR2	ESR2_ARATH	ESR2_ARATH	ESR2_ARATH	Ethylene-responsive transcription factor ESR2
AT1G29950	3702.AT1G29950.1	http://smart.embl.de/smart/DD2.cgi?smart=251:HLH(193|241)+	basic helix-loop-helix (bHLH) DNA-binding superfamily protein.[Source:TAIR;Acc:AT1G29950]	6240759	6240759	839873	839873	AA728601	AAG10601.1	AAG52051.1	AAK32775.1	AAL69541.1	AC008030	AC008030	AC022455	AC022455	AF361607	AF361607	AF361607	AK175631	AK175631	AK175631	AK230374	AK230374	AK230374	AK230374	AK318702	AK318702	AK318702	AT1G29950	AT1G29950	AT1G29950	AT1G29950	AT1G29950	AT1G29950	AT1G29950 protein	AT1G29950 protein	AT1G29950-TAIR-G	AT1G29950.1	AT1G29950.1	AT1G29950.1	AT1G29950.1-TAIR	AT1G29950.2	AT1G29950.2	AT1G29950.2-TAIR	AV559523	AV801612	AV802835	AV803265
PHV	3702.AT1G30490.1	http://smart.embl.de/smart/DD2.cgi?smart=841:HOX(18|84)+START(169|379)+Pfam_MEKHLA(690|841)+	PHAVOLUTA; Probable transcription factor involved in the determination of adaxial-abaxial polarity in ovule primordium. Specifies adaxial leaf fates. Binds to the DNA sequence 5'- GTAAT[GC]ATTAC-3'	839928	839928	AAF19752.1	AC009917	AC009917	ACB31445.1	ACB31446.1	ACB31447.1	ACB31448.1	ACB31449.1	ACB31450.1	ACB31451.1	ACB31452.1	ACB31453.1	ACB31454.1	ACB31455.1	ACB31456.1	ACB31457.1	ACB31458.1	ACB31459.1	ACB31460.1	ACB31461.1	ACB31462.1	ACB31463.1	ACB31464.1	ACB31465.1	ACB31466.1	ACB31467.1	ACB31468.1	AJ440967	AJ440967	AJ440967	AJ440967	AK221046	AK221046	AK221046	AK221046	AK226570	AK226570	AK226570	AK226570	AT1G30490	AT1G30490	AT1G30490	AT1G30490-TAIR-G	AT1G30490.1
HSFB4	3702.AT1G46264.1	http://smart.embl.de/smart/DD2.cgi?smart=348:HSF(31|124)+COIL(195|218)+	heat shock transcription factor B4; Transcriptional regulator that specifically binds DNA sequence 5'-AGAAnnTTCT-3' known as heat shock promoter elements (HSE)	841110	841110	AAG50634.1	AB493499	AB493499	AB493499	AB493499	AC083835	AC083835	AT-HSFB4	AT-HSFB4	AT-HSFB4	AT1G46264	AT1G46264	AT1G46264	AT1G46264-TAIR-G	AT1G46264.1	AT1G46264.1	AT1G46264.1	AT1G46264.1-TAIR	At.49954	At1g46264	At1g46264	AtHsf-02	AtHsf-02	BAH30337.1	BX814533	BX814533	BX814533	BX814533	C0SUZ6	C0SUZ6	C0SUZ6_ARATH	C0SUZ6_ARATH	C0SUZ6_ARATH	C96511	C96511	CP002684	CP002684	EH837270	EH922872	EL094784	EL340622	EL968505	ES016488	ES017034
BZR1	3702.AT1G75080.1	http://smart.embl.de/smart/DD2.cgi?smart=336:Pfam_DUF822(19|175)+	BRASSINAZOLE-RESISTANT 1; Positive brassinosteroid-signaling protein. Mediates downstream growth responses and negative feedback regulation of brassinosteroid biosynthesis	843845	843845	AA389830	AAG51929.1	AAL57684.1	AAM10371.1	AAM18490.1	AAM64812.1	AC013258	AC013258	AF494338	AF494338	AF494338	AT1G75080	AT1G75080	AT1G75080	AT1G75080-TAIR-G	AT1G75080.1	AT1G75080.1	AT1G75080.1	AT1G75080.1-TAIR	AT1G75080.2	AT1G75080.2	AT1G75080.2-TAIR	AV440785	AV442375	AV551486	AV782667	AV822043	AY065049	AY065049	AY065049	AY065049	AY087257	AY087257	AY087257	AY087257	AY093747	AY093747	AY093747	AY093747	At.28634	BP585222	BP588336	BP589935	BP592267
NF-YB8	3702.AT2G37060.1	http://smart.embl.de/smart/DD2.cgi?smart=173:Pfam_Histone(27|100)+Pfam_CBFD_NFYB_HMF(33|98)+	nuclear factor Y, subunit B8; Component of the NF-Y/HAP transcription factor complex. The NF-Y complex stimulates the transcription of various genes by recognizing and binding to a CCAAT motif in promoters	818282	818282	A84788	A84788	AAD18153.1	AAL49943.1	AAM10272.1	AC006260	AC006260	AK317223	AK317223	AK317223	AK317223	AT2G37060	AT2G37060	AT2G37060	AT2G37060	AT2G37060	AT2G37060 protein	AT2G37060 protein	AT2G37060-TAIR-G	AT2G37060.1	AT2G37060.1	AT2G37060.1	AT2G37060.1-TAIR	AT2G37060.2	AT2G37060.2	AT2G37060.2-TAIR	AT2G37060.3	AT2G37060.3	AT2G37060.3-TAIR	AV781501	AV803046	AV815266	AV821189	AY070477	AY070477	AY070477	AY070477	AY091673	AY091673	AY091673	AY091673	At.28391	B9DGN8	B9DGN8
BIM1	3702.AT5G08130.5	http://smart.embl.de/smart/DD2.cgi?smart=532:HLH(286|336)+	transcription factor BIM1; Positive brassinosteroid-signaling protein. Transcription factor that bind specifically to the DNA sequence 5'-CANNTG-3'(E box). Can bind individually to the promoter as a homodimer or synergistically as a heterodimer with BZR2/BES1. Does not itself activate transcription but enhances BZR2/BES1-mediated target gene activation	830708	830708	A1L4Z3	A1L4Z3	A1L4Z3	AB493742	AB493742	AB493742	AB493742	ABM06050.1	AED91252.1	AED91254.1	AED91255.1	AF488581	AF488581	AF488581	AF488581	AI993738	AL357612	AL357612	AT5G08130	AT5G08130	AT5G08130	AT5G08130-TAIR-G	AT5G08130.1	AT5G08130.1	AT5G08130.1-TAIR	AT5G08130.2	AT5G08130.2	AT5G08130.2-TAIR	AT5G08130.3	AT5G08130.3	AT5G08130.3-TAIR	AT5G08130.4	AT5G08130.4	AT5G08130.4-TAIR	AT5G08130.5	AT5G08130.5	AT5G08130.5	AT5G08130.5-TAIR	AT5G08130.6	AT5G08130.6	AT5G08130.6-TAIR	AV520793	AV521740	AV522724
PUCHI	3702.AT5G18560.1	http://smart.embl.de/smart/DD2.cgi?smart=348:AP2(54|117)+	ethylene response factor PUCHI; Probably acts as a transcriptional activator. Binds to the GCC-box pathogenesis-related promoter element. May be involved in the regulation of gene expression by stress factors and by components of stress signal transduction pathways (By similarity)	831974	831974	AAT44940.1	AC069328	AC069328	AT5G18560	AT5G18560	AT5G18560	AT5G18560-TAIR-G	AT5G18560.1	AT5G18560.1	AT5G18560.1	AT5G18560.1-TAIR	AY560873	AY560873	AY560873	AY560873	At.49752	BX832365	CP002688	CP002688	ERF086	ERF086	ERF86_ARATH	ERF86_ARATH	ERF86_ARATH	Ethylene-responsive transcription factor ERF086	Ethylene-responsive transcription factor ERF086	GO:0010432	GO:0010451	IPI00532675	IPI00532675	IPI00532675.1	NM_121861	NM_121861.2	NP_197357.2	NP_197357.2	NP_197357.2	PUCHI	PUCHI	PUCHI	PUCHI	PUCHI	PUCHI	PUT-163a-Arabidopsis_thaliana-70745	Q6J9Q2
[truncated: 308 more columns]

## Sheet: Sheet3-AtbHLH70(for MdbHLH4)
#node	identifier	domain_summary_url	annotation	other_names_and_aliases
AT1G10610	3702.AT1G10610.1	http://smart.embl.de/smart/DD2.cgi?smart=441:Pfam_bHLH-MYC_N(10|162)+HLH(266|315)+	transcription factor bHLH90	837604	837604	AAD39586.1	AAF17654.1	AAF17655.1	AC007067	AC007067	AC009398	AC009398	AF488620	AF488620	AF488620	AF488620	AK229375	AK229375	AK229375	AK229375	AT1G10610	AT1G10610	AT1G10610	AT1G10610	AT1G10610-TAIR-G	AT1G10610.1	AT1G10610.1	AT1G10610.1	AT1G10610.1-TAIR	AU228965	AU237865	At.42172	BAF01237.1	BH090_ARATH	BH090_ARATH	BH090_ARATH	BHLH90	BHLH90	BP605247	BP607489	BP611317	BP632638	BP791143	Basic helix-loop-helix protein 90	Basic helix-loop-helix protein 90	CP002684	CP002684	EL065877	F20B24.4
RSL4	3702.AT1G27740.1	http://smart.embl.de/smart/DD2.cgi?smart=258:HLH(179|228)+	transcription factor bHLH54	839667	839667	AAF24948.1	AAM62663.1	AB493481	AB493481	AB493481	AB493481	AC012375	AC012375	AT1G27740	AT1G27740	AT1G27740	AT1G27740-TAIR-G	AT1G27740.1	AT1G27740.1	AT1G27740.1	AT1G27740.1-TAIR	AY085436	AY085436	AY085436	AY085436	At.41015	At1g27740	At1g27740	B86402	B86402	BAH30319.1	BH054_ARATH	BH054_ARATH	BH054_ARATH	BHLH54	BHLH54	Basic helix-loop-helix protein 54	Basic helix-loop-helix protein 54	C0SUX8	C0SUX8	C0SUX8_ARATH	C0SUX8_ARATH	C0SUX8_ARATH	CP002684	CP002684	DR298283	DR380997	EL197812	IPI00523669
RGE1	3702.AT1G49770.1	http://smart.embl.de/smart/DD2.cgi?smart=308:HLH(77|125)+	RETARDED GROWTH OF EMBRYO 1; Controls embryo growth	841400	841400	AAG13058.1	AC011807	AC011807	AF488623	AF488623	AF488623	AF488623	AT1G49770	AT1G49770	AT1G49770	AT1G49770-TAIR-G	AT1G49770.1	AT1G49770.1	AT1G49770.1	AT1G49770.1-TAIR	At.38170	BH095_ARATH	BH095_ARATH	BH095_ARATH	BHLH95	BHLH95	Basic helix-loop-helix protein 95	Basic helix-loop-helix protein 95	CP002684	CP002684	D96534	D96534	F14J22.2	F14J22.2	F14J22.2	F14J22_2	IPI00539453	IPI00539453	IPI00539453.1	NM_103864	NM_103864.2	NP_175399.2	NP_175399.2	NP_175399.2	PUT-163a-Arabidopsis_thaliana-275464	Protein RETARDED GROWTH OF EMBRYO 1	Protein RETARDED GROWTH OF EMBRYO 1	Q9FXA3	Q9FXA3
AT1G68810	3702.AT1G68810.1	http://smart.embl.de/smart/DD2.cgi?smart=368:COIL(3|30)+HLH(179|228)+	transcription factor bHLH30	843213	843213	AAG51581.1	AAG52041.1	AAL59983.1	AAM67516.1	AC011665	AC011665	AC011914	AC011914	AT1G68810	AT1G68810	AT1G68810	AT1G68810	AT1G68810-TAIR-G	AT1G68810.1	AT1G68810.1	AT1G68810.1	AT1G68810.1-TAIR	AV816097	AV831455	AY072161	AY072161	AY072161	AY072161	AY122983	AY122983	AY122983	AY122983	At.46879	BH030_ARATH	BH030_ARATH	BH030_ARATH	BHLH30	BHLH30	BX814146	BX817265	Basic helix-loop-helix protein 30	Basic helix-loop-helix protein 30	CP002684	CP002684	DR368441	DR383213	DR751258	EH812662	EL271614
NAI1	3702.AT2G22770.1	http://smart.embl.de/smart/DD2.cgi?smart=320:HLH(134|183)+	transcription factor NAI1; Transcription activator that regulates the expression of at least NAI2, PYK10 and PBP1. Required for and mediates the formation of endoplasmic reticulum bodies (ER bodies). Involved in the symbiotic interactions with the endophytes of the Sebacinaceae fungus family, such as Piriformospora indica and Sebacina	816807	816807	AAC63588.1	AAM10936.1	AC005617	AC005617	AF488564	AF488564	AF488564	AF488564	AK176248	AK176248	AK176248	AK176248	AT2G22770	AT2G22770	AT2G22770	AT2G22770-TAIR-G	AT2G22770.1	AT2G22770.1	AT2G22770.1	AT2G22770.1-TAIR	AV521081	AV527715	At.43434	BAD44011.1	BH020_ARATH	BH020_ARATH	BH020_ARATH	BP800202	Basic helix-loop-helix protein 20	Basic helix-loop-helix protein 20	CP002685	CP002685	DR749592	EG456578	EG456579	EH877533	EH882156	EH911674	EH937102	EL063207	EL112617	EL180827	EL239728	EL286243
AT2G31210	3702.AT2G31210.1	http://smart.embl.de/smart/DD2.cgi?smart=428:HLH(216|265)+	transcription factor bHLH91	817677	817677	AAD20666.1	AAP80176.1	AC006593	AC006593	AJ519809	AJ519809	AJ519809	AJ519809	AK118441	AK118441	AK118441	AK118441	AT2G31210	AT2G31210	AT2G31210	AT2G31210	AT2G31210-TAIR-G	AT2G31210.1	AT2G31210.1	AT2G31210.1	AT2G31210.1-TAIR	AU230597	AU239304	At.38250	BAC43050.1	BH091_ARATH	BH091_ARATH	BH091_ARATH	BHLH91	BHLH91	BP817257	BP825680	BP833648	BP834256	BT009675	BT009675	BT009675	BT009675	Basic helix-loop-helix protein 91	Basic helix-loop-helix protein 91	CAD58593.1	CP002685	CP002685	DR749622
AT2G46810	3702.AT2G46810.1	http://smart.embl.de/smart/DD2.cgi?smart=371:COIL(151|172)+HLH(196|247)+	transcription factor bHLH70	819294	819294	AAC33499.1	AB678434	AC005310	AC005310	AF488602	AF488602	AF488602	AF488602	AT2G46810	AT2G46810	AT2G46810	AT2G46810	AT2G46810-TAIR-G	AT2G46810.1	AT2G46810.1	AT2G46810.1	AT2G46810.1-TAIR	At.36451	BH070_ARATH	BH070_ARATH	BH070_ARATH	BHLH70	BHLH70	Basic helix-loop-helix protein 70	Basic helix-loop-helix protein 70	CB262880	CP002685	CP002685	EL105408	EL223990	ES037544	ES118641	ES142185	F19D11.9	F19D11.9	F19D11.9	I2FGF6	I2FGF6_ARATH	IPI00528766	IPI00528766	IPI00528766.1	NM_130247	NM_130247.3	NP_182204.1
AT3G19500	3702.AT3G19500.1	http://smart.embl.de/smart/DD2.cgi?smart=270:HLH(150|199)+	transcription factor bHLH113	821484	821484	AAM61088.1	AB025624	AB025624	AB493622	AB493622	AB493622	AB493622	AF488631	AF488631	AF488631	AF488631	AT3G19500	AT3G19500	AT3G19500	AT3G19500	AT3G19500-TAIR-G	AT3G19500.1	AT3G19500.1	AT3G19500.1	AT3G19500.1-TAIR	AV807939	AY084520	AY084520	AY084520	AY084520	At.38400	At3g19500	At3g19500	BAB02475.1	BAH30460.1	BE527635	BH113_ARATH	BH113_ARATH	BH113_ARATH	BHLH113	BHLH113	Basic helix-loop-helix protein 113	Basic helix-loop-helix protein 113	C0SVB9	C0SVB9	C0SVB9_ARATH	C0SVB9_ARATH	C0SVB9_ARATH	CP002686
AT4G16430	3702.AT4G16430.1	http://smart.embl.de/smart/DD2.cgi?smart=467:Pfam_bHLH-MYC_N(50|226)+HLH(322|371)+	transcription factor bHLH3	827337	827337	A71431	A71431	AAL15257.1	AAL16298.1	AAL55710.1	AAN73298.1	AF251688	AF251688	AF251688	AF251688	AF428368	AF428368	AF428368	AF428368	AI993159	AL161544	AL161544	AT4G16430	AT4G16430	AT4G16430	AT4G16430	AT4G16430-TAIR-G	AT4G16430.1	AT4G16430.1	AT4G16430.1	AT4G16430.1-TAIR	AV555591	AV557202	AV567158	AV806560	AV811420	AV830356	AY057626	AY057626	AY057626	AY057626	At.4413	BH003_ARATH	BH003_ARATH	BH003_ARATH	BHLH3	BHLH3	BP562091	BP563381
LRL2	3702.AT4G30980.1	http://smart.embl.de/smart/DD2.cgi?smart=310:HLH(142|191)+	LJRHL1-like 2	829223	829223	AAM10956.1	AB493711	AB493711	AB493711	AB493711	AF488601	AF488601	AF488601	AF488601	AL022198	AL022198	AL161578	AL161578	AT4G30980	AT4G30980	AT4G30980	AT4G30980-TAIR-G	AT4G30980.1	AT4G30980.1	AT4G30980.1	AT4G30980.1-TAIR	At.31786	At4g30980	At4g30980	BAH30549.1	BH069_ARATH	BH069_ARATH	BH069_ARATH	BHLH69	BHLH69	Basic helix-loop-helix protein 69	Basic helix-loop-helix protein 69	C0SVK8	C0SVK8	C0SVK8_ARATH	C0SVK8_ARATH	C0SVK8_ARATH	CAA18195.1	CAB79816.1	CP002687	CP002687	DR350831	DR749671	EH896289
ILR3	3702.AT5G54680.1	http://smart.embl.de/smart/DD2.cgi?smart=234:HLH(77|128)+	iaa-leucine resistant3; Transcription factor. Plays a role in resistance to amide-linked indole-3-acetic acid (IAA) conjugates such as IAA-Leu and IAA-Phe. May regulate gene expression in response to metal homeostasis changes	835557	835557	AAK96776.1	AAM10964.1	AAM64276.1	AAN72200.1	AB022214	AB022214	AF488629	AF488629	AF488629	AF488629	AI996338	AI998183	AT5G54680	AT5G54680	AT5G54680	AT5G54680-TAIR-G	AT5G54680.1	AT5G54680.1	AT5G54680.1	AT5G54680.1-TAIR	AV519561	AV520036	AV526108	AV530511	AV532886	AV537268	AV542921	AV544859	AV545076	AV545764	AV553738	AV554691	AV555672	AV564194	AV564974	AV566696	AV819658	AV819725	AV832209	AY054585	AY054585	AY054585	AY054585	AY086197
[truncated: 172 more columns]
